# Supplementary material for: Root microbiome diversity and structure of the Sonoran desert buffelgrass (Pennisetum ciliare L.)
Source: PLoS One. 2023 May 19;18(5):e0285978. doi: 10.1371/journal.pone.0285978 (PMC10198571; doi:10.1371/journal.pone.0285978)
Supplement: S1 Table — (XLSX) [file pone.0285978.s003.xlsx]

## Sheet: S2
	Kingdom	Phylum	Class	Order	Family	Genus	Species
ASV_1	Bacteria	Actinobacteria	Actinobacteria	Micromonosporales	Micromonosporaceae	Micromonospora	NA
ASV_2	Bacteria	Actinobacteria	Thermoleophilia	Gaiellales	Gaiellaceae	Gaiella	NA
ASV_3	Bacteria	Actinobacteria	Actinobacteria	Frankiales	Geodermatophilaceae	Geodermatophilus	NA
ASV_4	Bacteria	Firmicutes	Bacilli	Bacillales	Bacillaceae	NA	NA
ASV_5	Bacteria	Actinobacteria	Actinobacteria	Frankiales	Geodermatophilaceae	Geodermatophilus	siccatus
ASV_6	Bacteria	Actinobacteria	Actinobacteria	Frankiales	Geodermatophilaceae	Geodermatophilus	NA
ASV_7	Bacteria	Actinobacteria	Actinobacteria	Micromonosporales	Micromonosporaceae	Krasilnikovia	NA
ASV_8	Bacteria	Acidobacteria	Blastocatellia_(Subgroup_4)	Pyrinomonadales	Pyrinomonadaceae	RB41	NA
ASV_9	Bacteria	Proteobacteria	Alphaproteobacteria	Sphingomonadales	Sphingomonadaceae	Sphingomonas	NA
ASV_10	Bacteria	Proteobacteria	Alphaproteobacteria	Sphingomonadales	Sphingomonadaceae	NA	NA
ASV_11	Bacteria	Actinobacteria	Actinobacteria	Kineosporiales	Kineosporiaceae	Angustibacter	NA
ASV_12	Bacteria	Planctomycetes	Phycisphaerae	Tepidisphaerales	WD2101_soil_group	NA	NA
ASV_13	Bacteria	Proteobacteria	Alphaproteobacteria	Rhizobiales	Beijerinckiaceae	Microvirga	NA
ASV_14	Bacteria	Proteobacteria	Alphaproteobacteria	Elsterales	NA	NA	NA
ASV_15	Bacteria	Actinobacteria	Actinobacteria	Kineosporiales	Kineosporiaceae	Angustibacter	NA
ASV_16	Bacteria	Chloroflexi	TK10	NA	NA	NA	NA
ASV_17	Bacteria	Planctomycetes	Phycisphaerae	Tepidisphaerales	WD2101_soil_group	NA	NA
ASV_18	Bacteria	Actinobacteria	Thermoleophilia	Solirubrobacterales	Solirubrobacteraceae	Solirubrobacter	NA
ASV_19	Bacteria	Acidobacteria	Subgroup_6	NA	NA	NA	NA
ASV_20	Bacteria	Actinobacteria	Actinobacteria	Micromonosporales	Micromonosporaceae	Krasilnikovia	cinnamomea
ASV_21	Bacteria	Proteobacteria	Alphaproteobacteria	Acetobacterales	Acetobacteraceae	Roseomonas	NA
ASV_22	Bacteria	Actinobacteria	Actinobacteria	Propionibacteriales	Nocardioidaceae	Kribbella	sandramycini
ASV_23	Bacteria	Actinobacteria	Actinobacteria	Pseudonocardiales	Pseudonocardiaceae	Pseudonocardia	NA
ASV_24	Bacteria	Actinobacteria	Actinobacteria	Propionibacteriales	Nocardioidaceae	Marmoricola	NA
ASV_25	Bacteria	Proteobacteria	Alphaproteobacteria	Azospirillales	Azospirillaceae	Skermanella	NA
ASV_26	Bacteria	Acidobacteria	Blastocatellia_(Subgroup_4)	Pyrinomonadales	Pyrinomonadaceae	RB41	NA
ASV_27	Bacteria	Acidobacteria	Blastocatellia_(Subgroup_4)	Pyrinomonadales	Pyrinomonadaceae	RB41	NA
ASV_28	Bacteria	Chloroflexi	TK10	NA	NA	NA	NA
ASV_29	Bacteria	Actinobacteria	Actinobacteria	Pseudonocardiales	Pseudonocardiaceae	Pseudonocardia	NA
ASV_30	Bacteria	Acidobacteria	Blastocatellia_(Subgroup_4)	Pyrinomonadales	Pyrinomonadaceae	RB41	NA
ASV_31	Bacteria	Actinobacteria	Rubrobacteria	Rubrobacterales	Rubrobacteriaceae	Rubrobacter	NA
ASV_32	Bacteria	Actinobacteria	Actinobacteria	Pseudonocardiales	Pseudonocardiaceae	Pseudonocardia	NA
ASV_33	Bacteria	Actinobacteria	NA	NA	NA	NA	NA
ASV_34	Bacteria	Actinobacteria	Actinobacteria	Frankiales	Geodermatophilaceae	NA	NA
ASV_35	Bacteria	Proteobacteria	Alphaproteobacteria	Rhizobiales	Xanthobacteraceae	Bradyrhizobium	NA
ASV_36	Bacteria	Actinobacteria	Actinobacteria	Frankiales	Geodermatophilaceae	Modestobacter	NA
ASV_37	Bacteria	Actinobacteria	Actinobacteria	Frankiales	Geodermatophilaceae	Geodermatophilus	NA
ASV_38	Bacteria	Actinobacteria	Thermoleophilia	Gaiellales	Gaiellaceae	Gaiella	NA
ASV_39	Bacteria	Proteobacteria	Alphaproteobacteria	Rhizobiales	Beijerinckiaceae	Microvirga	soli
ASV_40	Bacteria	Gemmatimonadetes	Gemmatimonadetes	Gemmatimonadales	Gemmatimonadaceae	Gemmatirosa	NA
ASV_41	Bacteria	Acidobacteria	Acidobacteriia	Solibacterales	Solibacteraceae_(Subgroup_3)	Bryobacter	NA
ASV_42	Bacteria	Planctomycetes	Phycisphaerae	Tepidisphaerales	WD2101_soil_group	NA	NA
ASV_43	Bacteria	Proteobacteria	Alphaproteobacteria	Rhizobiales	Rhizobiaceae	NA	NA
ASV_44	Bacteria	Chloroflexi	TK10	NA	NA	NA	NA
ASV_45	Bacteria	Actinobacteria	Actinobacteria	Frankiales	Geodermatophilaceae	Geodermatophilus	NA
ASV_46	Bacteria	Acidobacteria	Blastocatellia_(Subgroup_4)	Pyrinomonadales	Pyrinomonadaceae	RB41	NA
ASV_47	Bacteria	Actinobacteria	Actinobacteria	Kineosporiales	Kineosporiaceae	NA	NA
ASV_48	Bacteria	Gemmatimonadetes	Gemmatimonadetes	Gemmatimonadales	Gemmatimonadaceae	NA	NA
ASV_49	Bacteria	Actinobacteria	Thermoleophilia	Solirubrobacterales	67-14	NA	NA
ASV_50	Bacteria	Proteobacteria	Alphaproteobacteria	Acetobacterales	Acetobacteraceae	Rubritepida	NA
ASV_51	Bacteria	Acidobacteria	Blastocatellia_(Subgroup_4)	Pyrinomonadales	Pyrinomonadaceae	RB41	NA
ASV_52	Bacteria	Proteobacteria	Alphaproteobacteria	Rhizobiales	Beijerinckiaceae	NA	NA
ASV_53	Bacteria	Actinobacteria	Thermoleophilia	Solirubrobacterales	Solirubrobacteraceae	Solirubrobacter	NA
ASV_54	Bacteria	Acidobacteria	Subgroup_6	NA	NA	NA	NA
ASV_55	Bacteria	Actinobacteria	Thermoleophilia	Solirubrobacterales	Solirubrobacteraceae	Solirubrobacter	NA
ASV_56	Bacteria	Acidobacteria	Acidobacteriia	Solibacterales	Solibacteraceae_(Subgroup_3)	Bryobacter	NA
ASV_57	Bacteria	Gemmatimonadetes	Gemmatimonadetes	Gemmatimonadales	Gemmatimonadaceae	Gemmatimonas	NA
ASV_58	Bacteria	Actinobacteria	Actinobacteria	Pseudonocardiales	Pseudonocardiaceae	Pseudonocardia	NA
ASV_59	Bacteria	Actinobacteria	Rubrobacteria	Rubrobacterales	Rubrobacteriaceae	Rubrobacter	NA
ASV_60	Bacteria	Actinobacteria	Actinobacteria	Micrococcales	Micrococcaceae	Pseudarthrobacter	NA
ASV_61	Bacteria	Actinobacteria	Acidimicrobiia	NA	NA	NA	NA
ASV_62	Bacteria	Proteobacteria	Alphaproteobacteria	Acetobacterales	Acetobacteraceae	Roseomonas	NA
ASV_63	Bacteria	Actinobacteria	Actinobacteria	Frankiales	NA	NA	NA
ASV_64	Bacteria	Acidobacteria	Blastocatellia_(Subgroup_4)	Pyrinomonadales	Pyrinomonadaceae	RB41	NA
ASV_65	Bacteria	Actinobacteria	Actinobacteria	Streptomycetales	Streptomycetaceae	Streptomyces	NA
ASV_66	Bacteria	Actinobacteria	Actinobacteria	Micromonosporales	Micromonosporaceae	Krasilnikovia	NA
ASV_67	Bacteria	Proteobacteria	Alphaproteobacteria	Rhizobiales	NA	NA	NA
ASV_68	Bacteria	Actinobacteria	Actinobacteria	Frankiales	Geodermatophilaceae	Geodermatophilus	NA
ASV_69	Bacteria	Acidobacteria	Blastocatellia_(Subgroup_4)	Pyrinomonadales	Pyrinomonadaceae	RB41	NA
ASV_70	Bacteria	Actinobacteria	Actinobacteria	Frankiales	Geodermatophilaceae	Blastococcus	NA
ASV_71	Bacteria	Actinobacteria	Actinobacteria	Micromonosporales	Micromonosporaceae	Dactylosporangium	NA
ASV_72	Bacteria	Actinobacteria	Rubrobacteria	Rubrobacterales	Rubrobacteriaceae	Rubrobacter	NA
ASV_73	Bacteria	Actinobacteria	Thermoleophilia	Solirubrobacterales	Solirubrobacteraceae	Solirubrobacter	NA
ASV_74	Bacteria	Actinobacteria	Actinobacteria	Micromonosporales	Micromonosporaceae	NA	NA
ASV_75	Bacteria	Actinobacteria	Actinobacteria	Pseudonocardiales	Pseudonocardiaceae	Actinophytocola	NA
ASV_76	Bacteria	Actinobacteria	Actinobacteria	Streptomycetales	Streptomycetaceae	Streptomyces	NA
ASV_77	Bacteria	Proteobacteria	Alphaproteobacteria	Acetobacterales	Acetobacteraceae	Craurococcus	NA
ASV_78	Bacteria	Actinobacteria	Acidimicrobiia	IMCC26256	NA	NA	NA
ASV_79	Bacteria	Actinobacteria	Actinobacteria	Corynebacteriales	Mycobacteriaceae	Mycobacterium	NA
ASV_80	Bacteria	Actinobacteria	Actinobacteria	Pseudonocardiales	Pseudonocardiaceae	Amycolatopsis	NA
ASV_81	Bacteria	Acidobacteria	Blastocatellia_(Subgroup_4)	Blastocatellales	Blastocatellaceae	JGI_0001001-H03	NA
ASV_82	Bacteria	Planctomycetes	Phycisphaerae	Tepidisphaerales	WD2101_soil_group	NA	NA
ASV_83	Bacteria	Actinobacteria	Actinobacteria	Pseudonocardiales	Pseudonocardiaceae	Pseudonocardia	NA
ASV_84	Bacteria	Actinobacteria	Actinobacteria	Micromonosporales	Micromonosporaceae	Asanoa	NA
ASV_85	Bacteria	Actinobacteria	Actinobacteria	Pseudonocardiales	Pseudonocardiaceae	Crossiella	NA
ASV_86	Bacteria	Verrucomicrobia	Verrucomicrobiae	Chthoniobacterales	Chthoniobacteraceae	Candidatus_Udaeobacter	NA
ASV_87	Bacteria	Chloroflexi	Chloroflexia	Thermomicrobiales	JG30-KF-CM45	NA	NA
ASV_88	Bacteria	Planctomycetes	Phycisphaerae	Tepidisphaerales	WD2101_soil_group	NA	NA
ASV_89	Bacteria	Proteobacteria	Gammaproteobacteria	Betaproteobacteriales	Burkholderiaceae	Limnobacter	thiooxidans
ASV_90	Bacteria	Acidobacteria	Blastocatellia_(Subgroup_4)	Pyrinomonadales	Pyrinomonadaceae	RB41	NA
ASV_91	Bacteria	Actinobacteria	Actinobacteria	Streptomycetales	Streptomycetaceae	Streptomyces	NA
ASV_92	Bacteria	Proteobacteria	Alphaproteobacteria	Elsterales	NA	NA	NA
ASV_93	Bacteria	Proteobacteria	Alphaproteobacteria	Rhizobiales	Devosiaceae	Devosia	NA
ASV_94	Bacteria	Planctomycetes	Planctomycetacia	Isosphaerales	Isosphaeraceae	Singulisphaera	NA
ASV_95	Bacteria	Proteobacteria	Alphaproteobacteria	Acetobacterales	Acetobacteraceae	NA	NA
ASV_96	Bacteria	Verrucomicrobia	Verrucomicrobiae	Chthoniobacterales	Chthoniobacteraceae	Candidatus_Udaeobacter	NA
ASV_97	Bacteria	Actinobacteria	Actinobacteria	Micromonosporales	Micromonosporaceae	NA	NA
ASV_98	Bacteria	Proteobacteria	Alphaproteobacteria	Rhizobiales	Beijerinckiaceae	Microvirga	massiliensis
ASV_99	Bacteria	Actinobacteria	Actinobacteria	Pseudonocardiales	Pseudonocardiaceae	Lechevalieria	NA
ASV_100	Bacteria	Proteobacteria	Deltaproteobacteria	Myxococcales	Archangiaceae	Archangium	NA
ASV_101	Bacteria	Planctomycetes	Planctomycetacia	Gemmatales	Gemmataceae	Fimbriiglobus	NA
ASV_102	Bacteria	Planctomycetes	Planctomycetacia	Isosphaerales	Isosphaeraceae	Singulisphaera	NA
ASV_103	Bacteria	Actinobacteria	Actinobacteria	Pseudonocardiales	Pseudonocardiaceae	Pseudonocardia	NA
ASV_104	Bacteria	Actinobacteria	Acidimicrobiia	Microtrichales	Ilumatobacteraceae	NA	NA
ASV_105	Bacteria	Proteobacteria	Gammaproteobacteria	Betaproteobacteriales	TRA3-20	NA	NA
ASV_106	Bacteria	Proteobacteria	Alphaproteobacteria	Rhizobiales	Beijerinckiaceae	Microvirga	NA
ASV_107	Bacteria	Actinobacteria	Actinobacteria	Micromonosporales	Micromonosporaceae	Krasilnikovia	NA
ASV_108	Bacteria	Actinobacteria	Actinobacteria	Frankiales	NA	NA	NA
ASV_109	Bacteria	Actinobacteria	Thermoleophilia	Solirubrobacterales	Solirubrobacteraceae	JCM_18997	NA
ASV_110	Bacteria	Acidobacteria	Blastocatellia_(Subgroup_4)	Pyrinomonadales	Pyrinomonadaceae	RB41	NA
ASV_111	Bacteria	Proteobacteria	Alphaproteobacteria	NA	NA	NA	NA
ASV_112	Bacteria	Actinobacteria	Thermoleophilia	Solirubrobacterales	67-14	NA	NA
ASV_113	Bacteria	Planctomycetes	Planctomycetacia	Gemmatales	Gemmataceae	Gemmata	NA
ASV_114	Bacteria	Planctomycetes	Phycisphaerae	Tepidisphaerales	WD2101_soil_group	NA	NA
ASV_115	Bacteria	Proteobacteria	Alphaproteobacteria	Rhizobiales	Rhizobiaceae	Aminobacter	NA
ASV_116	Bacteria	Actinobacteria	Actinobacteria	Micromonosporales	Micromonosporaceae	NA	NA
ASV_117	Bacteria	Proteobacteria	Alphaproteobacteria	Acetobacterales	Acetobacteraceae	Roseomonas	NA
ASV_118	Bacteria	Actinobacteria	Actinobacteria	Frankiales	Geodermatophilaceae	Geodermatophilus	NA
ASV_119	Bacteria	Proteobacteria	Alphaproteobacteria	Rhizobiales	Beijerinckiaceae	Psychroglaciecola	NA
ASV_120	Bacteria	Actinobacteria	Thermoleophilia	Solirubrobacterales	67-14	NA	NA
ASV_121	Bacteria	Proteobacteria	Alphaproteobacteria	Sphingomonadales	Sphingomonadaceae	Qipengyuania	NA
ASV_122	Bacteria	Planctomycetes	Planctomycetacia	Gemmatales	Gemmataceae	NA	NA
ASV_123	Bacteria	Proteobacteria	Alphaproteobacteria	Acetobacterales	Acetobacteraceae	NA	NA
ASV_124	Bacteria	Proteobacteria	Alphaproteobacteria	Rhizobiales	Xanthobacteraceae	Pseudolabrys	NA
ASV_125	Bacteria	Planctomycetes	Planctomycetacia	Isosphaerales	Isosphaeraceae	NA	NA
ASV_126	Bacteria	Proteobacteria	Gammaproteobacteria	Xanthomonadales	Xanthomonadaceae	NA	NA
ASV_127	Bacteria	Proteobacteria	Alphaproteobacteria	Elsterales	NA	NA	NA
ASV_128	Bacteria	Actinobacteria	Actinobacteria	Frankiales	Geodermatophilaceae	NA	NA
ASV_129	Bacteria	Proteobacteria	Gammaproteobacteria	Betaproteobacteriales	Burkholderiaceae	Hydrogenophaga	intermedia
ASV_130	Bacteria	Proteobacteria	Alphaproteobacteria	Acetobacterales	Acetobacteraceae	NA	NA
ASV_131	Bacteria	Proteobacteria	Alphaproteobacteria	Rhizobiales	Beijerinckiaceae	Microvirga	NA
ASV_132	Bacteria	Proteobacteria	Alphaproteobacteria	Elsterales	NA	NA	NA
ASV_133	Bacteria	Planctomycetes	Planctomycetacia	Isosphaerales	Isosphaeraceae	NA	NA
ASV_134	Bacteria	Proteobacteria	Alphaproteobacteria	NA	NA	NA	NA
ASV_135	Bacteria	Planctomycetes	Phycisphaerae	Tepidisphaerales	WD2101_soil_group	NA	NA
ASV_136	Bacteria	Planctomycetes	Planctomycetacia	Isosphaerales	Isosphaeraceae	Singulisphaera	NA
ASV_137	Bacteria	Planctomycetes	Planctomycetacia	Gemmatales	Gemmataceae	Fimbriiglobus	NA
ASV_138	Bacteria	Acidobacteria	Subgroup_6	NA	NA	NA	NA
ASV_139	Bacteria	Proteobacteria	Alphaproteobacteria	Caulobacterales	Caulobacteraceae	Phenylobacterium	NA
ASV_140	Bacteria	Firmicutes	Bacilli	Bacillales	Bacillaceae	Bacillus	NA
ASV_141	Bacteria	Actinobacteria	Thermoleophilia	Solirubrobacterales	67-14	NA	NA
ASV_142	Bacteria	Proteobacteria	Alphaproteobacteria	Tistrellales	Geminicoccaceae	Candidatus_Alysiosphaera	NA
ASV_143	Bacteria	Proteobacteria	Gammaproteobacteria	Betaproteobacteriales	Burkholderiaceae	Massilia	NA
ASV_144	Bacteria	Proteobacteria	Alphaproteobacteria	Sphingomonadales	Sphingomonadaceae	Sphingomonas	NA
ASV_145	Bacteria	Proteobacteria	Deltaproteobacteria	Myxococcales	bacteriap25	NA	NA
ASV_146	Bacteria	Acidobacteria	Blastocatellia_(Subgroup_4)	Pyrinomonadales	Pyrinomonadaceae	RB41	NA
ASV_147	Bacteria	Actinobacteria	Acidimicrobiia	Microtrichales	NA	NA	NA
ASV_148	Bacteria	Actinobacteria	Acidimicrobiia	NA	NA	NA	NA
ASV_149	Bacteria	Actinobacteria	Actinobacteria	Corynebacteriales	Mycobacteriaceae	Mycobacterium	barrassiae
ASV_150	Bacteria	Acidobacteria	Blastocatellia_(Subgroup_4)	Pyrinomonadales	Pyrinomonadaceae	RB41	NA
ASV_151	Bacteria	Actinobacteria	Actinobacteria	Corynebacteriales	Mycobacteriaceae	Mycobacterium	NA
ASV_152	Bacteria	Nitrospirae	Nitrospira	Nitrospirales	Nitrospiraceae	Nitrospira	NA
ASV_153	Bacteria	Planctomycetes	Planctomycetacia	Gemmatales	Gemmataceae	NA	NA
ASV_154	Bacteria	Actinobacteria	Actinobacteria	Micromonosporales	Micromonosporaceae	NA	NA
ASV_155	Bacteria	Proteobacteria	Alphaproteobacteria	Tistrellales	Geminicoccaceae	Candidatus_Alysiosphaera	NA
ASV_156	Bacteria	Verrucomicrobia	Verrucomicrobiae	Chthoniobacterales	Chthoniobacteraceae	Candidatus_Udaeobacter	NA
ASV_157	Bacteria	Actinobacteria	Actinobacteria	Micromonosporales	Micromonosporaceae	NA	NA
ASV_158	Bacteria	Actinobacteria	Actinobacteria	Pseudonocardiales	Pseudonocardiaceae	Pseudonocardia	NA
ASV_159	Bacteria	Actinobacteria	Acidimicrobiia	IMCC26256	NA	NA	NA
ASV_160	Bacteria	Acidobacteria	Subgroup_6	NA	NA	NA	NA
ASV_161	Bacteria	Actinobacteria	Actinobacteria	Frankiales	NA	NA	NA
ASV_162	Bacteria	Proteobacteria	Alphaproteobacteria	Sphingomonadales	Sphingomonadaceae	Altererythrobacter	NA
ASV_163	Bacteria	Chloroflexi	Chloroflexia	Thermomicrobiales	Thermomicrobiaceae	Nitrolancea	NA
ASV_164	Bacteria	Actinobacteria	Actinobacteria	Pseudonocardiales	Pseudonocardiaceae	Pseudonocardia	NA
ASV_165	Bacteria	Gemmatimonadetes	Gemmatimonadetes	Gemmatimonadales	Gemmatimonadaceae	NA	NA
ASV_166	Bacteria	Proteobacteria	Alphaproteobacteria	Rhizobiales	Beijerinckiaceae	Microvirga	NA
ASV_167	Bacteria	Proteobacteria	Alphaproteobacteria	Rhizobiales	Beijerinckiaceae	NA	NA
ASV_168	Bacteria	Gemmatimonadetes	Gemmatimonadetes	Gemmatimonadales	Gemmatimonadaceae	Gemmatirosa	NA
ASV_169	Bacteria	Cyanobacteria	Oxyphotobacteria	Nostocales	Coleofasciculaceae	Microcoleus_SAG_1449-1a	NA
ASV_170	Bacteria	Proteobacteria	Alphaproteobacteria	Rhizobiales	Beijerinckiaceae	NA	NA
ASV_171	Bacteria	Actinobacteria	Actinobacteria	Streptosporangiales	NA	NA	NA
ASV_172	Bacteria	Proteobacteria	Alphaproteobacteria	Acetobacterales	Acetobacteraceae	NA	NA
ASV_173	Bacteria	Proteobacteria	Alphaproteobacteria	Rhizobiales	Xanthobacteraceae	NA	NA
ASV_174	Bacteria	Verrucomicrobia	Verrucomicrobiae	Chthoniobacterales	Chthoniobacteraceae	Chthoniobacter	NA
ASV_175	Bacteria	Planctomycetes	Planctomycetacia	Isosphaerales	Isosphaeraceae	NA	NA
ASV_176	Bacteria	Planctomycetes	Planctomycetacia	Gemmatales	Gemmataceae	Gemmata	NA
ASV_177	Bacteria	Gemmatimonadetes	Gemmatimonadetes	Gemmatimonadales	Gemmatimonadaceae	Gemmatirosa	NA
ASV_178	Bacteria	Acidobacteria	Blastocatellia_(Subgroup_4)	11-24	NA	NA	NA
ASV_179	Bacteria	Proteobacteria	Gammaproteobacteria	Betaproteobacteriales	Nitrosomonadaceae	IS-44	NA
ASV_180	Bacteria	Planctomycetes	Phycisphaerae	Tepidisphaerales	WD2101_soil_group	NA	NA
ASV_181	Bacteria	Proteobacteria	Gammaproteobacteria	Xanthomonadales	Xanthomonadaceae	Thermomonas	brevis
ASV_182	Bacteria	Proteobacteria	Alphaproteobacteria	Acetobacterales	Acetobacteraceae	NA	NA
ASV_183	Bacteria	Proteobacteria	Alphaproteobacteria	Caulobacterales	Caulobacteraceae	Brevundimonas	NA
ASV_184	Bacteria	Actinobacteria	Thermoleophilia	Gaiellales	NA	NA	NA
ASV_185	Bacteria	Gemmatimonadetes	Longimicrobia	Longimicrobiales	Longimicrobiaceae	NA	NA
ASV_186	Bacteria	Acidobacteria	Blastocatellia_(Subgroup_4)	Pyrinomonadales	Pyrinomonadaceae	RB41	NA
ASV_187	Bacteria	Gemmatimonadetes	Gemmatimonadetes	Gemmatimonadales	Gemmatimonadaceae	Gemmatirosa	NA
ASV_188	Bacteria	Proteobacteria	Deltaproteobacteria	Myxococcales	Archangiaceae	Cystobacter	NA
ASV_189	Bacteria	Acidobacteria	Blastocatellia_(Subgroup_4)	Pyrinomonadales	Pyrinomonadaceae	RB41	NA
ASV_190	Bacteria	Cyanobacteria	Oxyphotobacteria	Nostocales	Coleofasciculaceae	NA	NA
ASV_191	Bacteria	Gemmatimonadetes	Gemmatimonadetes	Gemmatimonadales	Gemmatimonadaceae	NA	NA
ASV_192	Bacteria	Cyanobacteria	Oxyphotobacteria	Nostocales	NA	NA	NA
ASV_193	Bacteria	Proteobacteria	Gammaproteobacteria	Pseudomonadales	Pseudomonadaceae	Pseudomonas	NA
ASV_194	Bacteria	Proteobacteria	Alphaproteobacteria	Rhizobiales	NA	NA	NA
ASV_195	Bacteria	Bacteroidetes	Bacteroidia	Chitinophagales	Chitinophagaceae	Terrimonas	NA
ASV_196	Bacteria	Chloroflexi	SHA-26	NA	NA	NA	NA
ASV_197	Bacteria	Acidobacteria	Blastocatellia_(Subgroup_4)	Pyrinomonadales	Pyrinomonadaceae	RB41	NA
ASV_198	Bacteria	Verrucomicrobia	Verrucomicrobiae	Chthoniobacterales	Chthoniobacteraceae	Candidatus_Udaeobacter	NA
ASV_199	Bacteria	Actinobacteria	Actinobacteria	Micromonosporales	Micromonosporaceae	Actinoplanes	NA
ASV_200	Bacteria	Proteobacteria	Alphaproteobacteria	Acetobacterales	Acetobacteraceae	Craurococcus	NA
ASV_201	Bacteria	Actinobacteria	Actinobacteria	Streptomycetales	Streptomycetaceae	Streptomyces	NA
ASV_202	Bacteria	Acidobacteria	Subgroup_6	NA	NA	NA	NA
ASV_203	Bacteria	Planctomycetes	Planctomycetacia	Gemmatales	Gemmataceae	Fimbriiglobus	NA
ASV_204	Bacteria	Proteobacteria	Deltaproteobacteria	Myxococcales	Haliangiaceae	Haliangium	NA
ASV_205	Bacteria	Chloroflexi	Chloroflexia	Thermomicrobiales	JG30-KF-CM45	NA	NA
ASV_206	Bacteria	Planctomycetes	Planctomycetacia	Gemmatales	Gemmataceae	NA	NA
ASV_207	Bacteria	Planctomycetes	Planctomycetacia	Gemmatales	Gemmataceae	Gemmata	NA
ASV_208	Bacteria	Actinobacteria	Actinobacteria	Kineosporiales	Kineosporiaceae	NA	NA
ASV_209	Bacteria	Actinobacteria	Actinobacteria	Propionibacteriales	Nocardioidaceae	Kribbella	NA
ASV_210	Bacteria	Acidobacteria	Acidobacteriia	Solibacterales	Solibacteraceae_(Subgroup_3)	Candidatus_Solibacter	NA
ASV_211	Bacteria	Proteobacteria	Alphaproteobacteria	Rhizobiales	Devosiaceae	Devosia	NA
ASV_212	Bacteria	Chloroflexi	Chloroflexia	Chloroflexales	Roseiflexaceae	Kouleothrix	NA
ASV_213	Bacteria	Verrucomicrobia	Verrucomicrobiae	Chthoniobacterales	Chthoniobacteraceae	Candidatus_Udaeobacter	NA
ASV_214	Bacteria	Actinobacteria	Thermoleophilia	Solirubrobacterales	67-14	NA	NA
ASV_215	Bacteria	Proteobacteria	Alphaproteobacteria	Caulobacterales	Caulobacteraceae	Brevundimonas	NA
ASV_216	Bacteria	Actinobacteria	Actinobacteria	Pseudonocardiales	Pseudonocardiaceae	Amycolatopsis	NA
ASV_217	Bacteria	Actinobacteria	Actinobacteria	Frankiales	Geodermatophilaceae	Blastococcus	NA
ASV_218	Bacteria	Proteobacteria	Deltaproteobacteria	Myxococcales	BIrii41	NA	NA
ASV_219	Bacteria	Planctomycetes	Planctomycetacia	Gemmatales	Gemmataceae	NA	NA
ASV_220	Bacteria	Actinobacteria	Acidimicrobiia	Microtrichales	Ilumatobacteraceae	NA	NA
ASV_221	Bacteria	Proteobacteria	Deltaproteobacteria	Myxococcales	BIrii41	NA	NA
ASV_222	Bacteria	Actinobacteria	Thermoleophilia	NA	NA	NA	NA
ASV_223	Bacteria	Actinobacteria	Actinobacteria	Frankiales	Geodermatophilaceae	Geodermatophilus	arenarius
ASV_224	Bacteria	Chloroflexi	Chloroflexia	Chloroflexales	Roseiflexaceae	NA	NA
ASV_225	Bacteria	Planctomycetes	Planctomycetacia	Gemmatales	Gemmataceae	Gemmata	NA
ASV_226	Bacteria	Actinobacteria	Actinobacteria	Micromonosporales	Micromonosporaceae	Virgisporangium	NA
ASV_227	Bacteria	Proteobacteria	Gammaproteobacteria	Betaproteobacteriales	Burkholderiaceae	Massilia	NA
ASV_228	Bacteria	Actinobacteria	Actinobacteria	Kineosporiales	Kineosporiaceae	Angustibacter	aerolatus
ASV_229	Bacteria	Proteobacteria	Alphaproteobacteria	Acetobacterales	Acetobacteraceae	Craurococcus	NA
ASV_230	Bacteria	Proteobacteria	Gammaproteobacteria	Betaproteobacteriales	Burkholderiaceae	Massilia	NA
ASV_231	Bacteria	Gemmatimonadetes	Gemmatimonadetes	Gemmatimonadales	Gemmatimonadaceae	Gemmatirosa	NA
ASV_232	Bacteria	Proteobacteria	Gammaproteobacteria	Betaproteobacteriales	Burkholderiaceae	Massilia	NA
ASV_233	Bacteria	Acidobacteria	Blastocatellia_(Subgroup_4)	Pyrinomonadales	Pyrinomonadaceae	RB41	NA
ASV_234	Bacteria	Actinobacteria	Actinobacteria	Micromonosporales	Micromonosporaceae	Virgisporangium	NA
ASV_235	Bacteria	Proteobacteria	Alphaproteobacteria	Micropepsales	Micropepsaceae	NA	NA
ASV_236	Bacteria	Actinobacteria	Actinobacteria	Pseudonocardiales	Pseudonocardiaceae	Pseudonocardia	NA
ASV_237	Bacteria	Planctomycetes	Planctomycetacia	Isosphaerales	Isosphaeraceae	NA	NA
ASV_238	Bacteria	Armatimonadetes	Armatimonadia	Armatimonadales	NA	NA	NA
ASV_239	Bacteria	Proteobacteria	Gammaproteobacteria	Betaproteobacteriales	Nitrosomonadaceae	Ellin6067	NA
ASV_240	Bacteria	Actinobacteria	Actinobacteria	Micromonosporales	Micromonosporaceae	Asanoa	NA
ASV_241	Bacteria	Verrucomicrobia	Verrucomicrobiae	Chthoniobacterales	Chthoniobacteraceae	Candidatus_Udaeobacter	NA
ASV_242	Bacteria	Proteobacteria	Gammaproteobacteria	Xanthomonadales	Xanthomonadaceae	NA	NA
ASV_243	Bacteria	Chloroflexi	TK10	NA	NA	NA	NA
ASV_244	Bacteria	Gemmatimonadetes	Gemmatimonadetes	Gemmatimonadales	Gemmatimonadaceae	NA	NA
ASV_245	Bacteria	Actinobacteria	Actinobacteria	Propionibacteriales	Nocardioidaceae	Nocardioides	NA
ASV_246	Bacteria	Planctomycetes	Planctomycetacia	Gemmatales	Gemmataceae	Gemmata	NA
ASV_247	Bacteria	Actinobacteria	Actinobacteria	Frankiales	Frankiaceae	Jatrophihabitans	NA
ASV_248	Bacteria	Firmicutes	Bacilli	Bacillales	Alicyclobacillaceae	Tumebacillus	NA
ASV_249	Bacteria	Chloroflexi	TK10	NA	NA	NA	NA
ASV_250	Bacteria	Proteobacteria	Alphaproteobacteria	Rickettsiales	Mitochondria	NA	NA
ASV_251	Bacteria	Acidobacteria	Subgroup_6	NA	NA	NA	NA
ASV_252	Bacteria	Proteobacteria	Alphaproteobacteria	Rhizobiales	Xanthobacteraceae	Rhodoplanes	NA
ASV_253	Bacteria	Acidobacteria	Acidobacteriia	Solibacterales	Solibacteraceae_(Subgroup_3)	Bryobacter	NA
ASV_254	Bacteria	Actinobacteria	Thermoleophilia	Solirubrobacterales	Solirubrobacteraceae	Solirubrobacter	NA
ASV_255	Bacteria	Acidobacteria	Subgroup_6	NA	NA	NA	NA
ASV_256	Bacteria	Cyanobacteria	Oxyphotobacteria	Nostocales	Coleofasciculaceae	Microcoleus_PCC-7113	NA
ASV_257	Bacteria	Actinobacteria	Actinobacteria	Streptosporangiales	Streptosporangiaceae	Nonomuraea	NA
ASV_258	Bacteria	Acidobacteria	Blastocatellia_(Subgroup_4)	Pyrinomonadales	Pyrinomonadaceae	RB41	NA
ASV_259	Bacteria	Planctomycetes	Phycisphaerae	Tepidisphaerales	WD2101_soil_group	NA	NA
ASV_260	Bacteria	Acidobacteria	Holophagae	Subgroup_7	NA	NA	NA
ASV_261	Bacteria	Gemmatimonadetes	Gemmatimonadetes	Gemmatimonadales	Gemmatimonadaceae	Gemmatirosa	NA
ASV_262	Bacteria	Actinobacteria	Acidimicrobiia	Microtrichales	Iamiaceae	Iamia	NA
ASV_263	Bacteria	Planctomycetes	Phycisphaerae	Tepidisphaerales	WD2101_soil_group	NA	NA
ASV_264	Bacteria	Actinobacteria	Actinobacteria	Micromonosporales	Micromonosporaceae	Virgisporangium	NA
ASV_265	Bacteria	Entotheonellaeota	Entotheonellia	Entotheonellales	Entotheonellaceae	NA	NA
ASV_266	Bacteria	Actinobacteria	Acidimicrobiia	IMCC26256	NA	NA	NA
ASV_267	Bacteria	Actinobacteria	Actinobacteria	Frankiales	Geodermatophilaceae	Geodermatophilus	NA
ASV_268	Bacteria	Chloroflexi	TK10	NA	NA	NA	NA
ASV_269	Bacteria	Actinobacteria	Actinobacteria	Micromonosporales	Micromonosporaceae	NA	NA
ASV_270	Bacteria	Verrucomicrobia	Verrucomicrobiae	Chthoniobacterales	Chthoniobacteraceae	Candidatus_Udaeobacter	NA
ASV_271	Bacteria	Acidobacteria	Blastocatellia_(Subgroup_4)	11-24	NA	NA	NA
ASV_272	Bacteria	Proteobacteria	Alphaproteobacteria	Rhizobiales	Beijerinckiaceae	Psychroglaciecola	NA
ASV_273	Bacteria	Proteobacteria	Alphaproteobacteria	Rhizobiales	Rhizobiaceae	NA	NA
ASV_274	Bacteria	Proteobacteria	Alphaproteobacteria	Caulobacterales	Caulobacteraceae	Caulobacter	ginsengisoli
ASV_275	Bacteria	Chloroflexi	Chloroflexia	Kallotenuales	AKIW781	NA	NA
ASV_276	Bacteria	Bacteroidetes	Bacteroidia	Chitinophagales	Chitinophagaceae	NA	NA
ASV_277	Bacteria	Proteobacteria	Alphaproteobacteria	Rhodobacterales	Rhodobacteraceae	Rubellimicrobium	NA
ASV_278	Bacteria	Actinobacteria	Actinobacteria	Frankiales	Geodermatophilaceae	NA	NA
ASV_279	Bacteria	Proteobacteria	Gammaproteobacteria	Pseudomonadales	Pseudomonadaceae	Pseudomonas	NA
ASV_280	Bacteria	Planctomycetes	Planctomycetacia	Isosphaerales	Isosphaeraceae	Singulisphaera	NA
ASV_281	Bacteria	Actinobacteria	Actinobacteria	Micrococcales	Microbacteriaceae	NA	NA
ASV_282	Bacteria	Acidobacteria	Blastocatellia_(Subgroup_4)	Blastocatellales	Blastocatellaceae	NA	NA
ASV_283	Bacteria	Actinobacteria	Thermoleophilia	Solirubrobacterales	67-14	NA	NA
ASV_284	Bacteria	NA	NA	NA	NA	NA	NA
ASV_285	Bacteria	Bacteroidetes	Bacteroidia	Chitinophagales	Chitinophagaceae	Flavisolibacter	ginsenosidimutans
ASV_286	Bacteria	Planctomycetes	Planctomycetacia	Isosphaerales	Isosphaeraceae	NA	NA
ASV_287	Bacteria	Actinobacteria	MB-A2-108	NA	NA	NA	NA
ASV_288	Bacteria	Proteobacteria	Alphaproteobacteria	Sphingomonadales	Sphingomonadaceae	Erythrobacter	NA
ASV_289	Bacteria	Actinobacteria	Actinobacteria	Frankiales	Geodermatophilaceae	Geodermatophilus	NA
ASV_290	Bacteria	Actinobacteria	Actinobacteria	Micrococcales	Microbacteriaceae	NA	NA
ASV_291	Bacteria	Gemmatimonadetes	Gemmatimonadetes	Gemmatimonadales	Gemmatimonadaceae	Gemmatimonas	NA
ASV_292	Bacteria	Chloroflexi	KD4-96	NA	NA	NA	NA
ASV_293	Bacteria	Acidobacteria	Subgroup_6	NA	NA	NA	NA
ASV_294	Bacteria	Proteobacteria	Alphaproteobacteria	Rhizobiales	Beijerinckiaceae	Methylobacterium	NA
ASV_295	Bacteria	Actinobacteria	Thermoleophilia	Solirubrobacterales	Solirubrobacteraceae	Solirubrobacter	NA
ASV_296	Bacteria	Gemmatimonadetes	Gemmatimonadetes	Gemmatimonadales	Gemmatimonadaceae	Gemmatimonas	NA
ASV_297	Bacteria	Actinobacteria	Thermoleophilia	Solirubrobacterales	Solirubrobacteraceae	Solirubrobacter	NA
ASV_298	Bacteria	Gemmatimonadetes	Gemmatimonadetes	Gemmatimonadales	Gemmatimonadaceae	Gemmatirosa	NA
ASV_299	Bacteria	Proteobacteria	Alphaproteobacteria	Acetobacterales	Acetobacteraceae	Craurococcus	NA
ASV_300	Bacteria	Actinobacteria	Actinobacteria	Pseudonocardiales	Pseudonocardiaceae	Pseudonocardia	NA
ASV_301	Bacteria	Acidobacteria	Blastocatellia_(Subgroup_4)	Pyrinomonadales	Pyrinomonadaceae	RB41	NA
ASV_302	Bacteria	Actinobacteria	Actinobacteria	Propionibacteriales	Nocardioidaceae	Nocardioides	NA
ASV_303	Bacteria	Planctomycetes	Planctomycetacia	Gemmatales	Gemmataceae	Gemmata	NA
ASV_304	Bacteria	Verrucomicrobia	Verrucomicrobiae	Chthoniobacterales	Chthoniobacteraceae	Chthoniobacter	NA
ASV_305	Bacteria	Actinobacteria	Actinobacteria	Micromonosporales	Micromonosporaceae	Krasilnikovia	NA
ASV_306	Bacteria	Proteobacteria	Alphaproteobacteria	Rhizobiales	Beijerinckiaceae	Microvirga	NA
ASV_307	Bacteria	Acidobacteria	Blastocatellia_(Subgroup_4)	Pyrinomonadales	Pyrinomonadaceae	RB41	NA
ASV_308	Bacteria	Cyanobacteria	Oxyphotobacteria	Chloroplast	NA	NA	NA
ASV_309	Bacteria	Verrucomicrobia	Verrucomicrobiae	Chthoniobacterales	Chthoniobacteraceae	Chthoniobacter	NA
ASV_310	Bacteria	Proteobacteria	Gammaproteobacteria	Gammaproteobacteria_Incertae_Sedis	Unknown_Family	Acidibacter	NA
ASV_311	Bacteria	Proteobacteria	Alphaproteobacteria	Caulobacterales	Caulobacteraceae	Brevundimonas	NA
ASV_312	Bacteria	Gemmatimonadetes	Gemmatimonadetes	Gemmatimonadales	Gemmatimonadaceae	Gemmatirosa	NA
ASV_313	Bacteria	Actinobacteria	Actinobacteria	Frankiales	Geodermatophilaceae	Geodermatophilus	NA
ASV_314	Bacteria	Planctomycetes	Planctomycetacia	Gemmatales	Gemmataceae	NA	NA
ASV_315	Bacteria	Bacteroidetes	Bacteroidia	Cytophagales	Microscillaceae	Ohtaekwangia	kribbensis
ASV_316	Bacteria	Acidobacteria	Subgroup_6	NA	NA	NA	NA
ASV_317	Bacteria	Gemmatimonadetes	Gemmatimonadetes	Gemmatimonadales	Gemmatimonadaceae	NA	NA
ASV_318	Bacteria	Actinobacteria	Actinobacteria	Micromonosporales	Micromonosporaceae	Actinoplanes	NA
ASV_319	Bacteria	Proteobacteria	Gammaproteobacteria	Betaproteobacteriales	Burkholderiaceae	Acidovorax	NA
ASV_320	Bacteria	Planctomycetes	Phycisphaerae	Tepidisphaerales	WD2101_soil_group	NA	NA
ASV_321	Bacteria	Gemmatimonadetes	Gemmatimonadetes	Gemmatimonadales	Gemmatimonadaceae	Gemmatirosa	NA
ASV_322	Bacteria	Acidobacteria	Blastocatellia_(Subgroup_4)	Pyrinomonadales	Pyrinomonadaceae	RB41	NA
ASV_323	Bacteria	Proteobacteria	Deltaproteobacteria	Myxococcales	bacteriap25	NA	NA
ASV_324	Bacteria	Gemmatimonadetes	Gemmatimonadetes	Gemmatimonadales	Gemmatimonadaceae	NA	NA
ASV_325	Bacteria	Proteobacteria	Gammaproteobacteria	Betaproteobacteriales	Burkholderiaceae	NA	NA
ASV_326	Bacteria	Proteobacteria	Alphaproteobacteria	Caulobacterales	Caulobacteraceae	Brevundimonas	NA
ASV_327	Bacteria	Acidobacteria	Subgroup_6	NA	NA	NA	NA
ASV_328	Bacteria	Bacteroidetes	Bacteroidia	Flavobacteriales	Flavobacteriaceae	Flavobacterium	NA
ASV_329	Bacteria	Actinobacteria	Thermoleophilia	Solirubrobacterales	67-14	NA	NA
ASV_330	Bacteria	Actinobacteria	Actinobacteria	Frankiales	Geodermatophilaceae	Geodermatophilus	NA
ASV_331	Bacteria	Planctomycetes	Planctomycetacia	Isosphaerales	Isosphaeraceae	NA	NA
ASV_332	Bacteria	Chloroflexi	TK10	NA	NA	NA	NA
ASV_333	Bacteria	Planctomycetes	Planctomycetacia	Gemmatales	Gemmataceae	NA	NA
ASV_334	Bacteria	Gemmatimonadetes	Gemmatimonadetes	Gemmatimonadales	Gemmatimonadaceae	Gemmatirosa	NA
ASV_335	Bacteria	Chloroflexi	KD4-96	NA	NA	NA	NA
ASV_336	Bacteria	Proteobacteria	Alphaproteobacteria	Acetobacterales	Acetobacteraceae	Craurococcus	NA
ASV_337	Bacteria	Chloroflexi	TK10	NA	NA	NA	NA
ASV_338	Bacteria	Acidobacteria	Blastocatellia_(Subgroup_4)	Pyrinomonadales	Pyrinomonadaceae	RB41	NA
ASV_339	Bacteria	Acidobacteria	Acidobacteriia	Solibacterales	Solibacteraceae_(Subgroup_3)	Bryobacter	NA
ASV_340	Bacteria	Acidobacteria	Subgroup_6	NA	NA	NA	NA
ASV_341	Bacteria	Gemmatimonadetes	Longimicrobia	Longimicrobiales	Longimicrobiaceae	NA	NA
ASV_342	Bacteria	Proteobacteria	Alphaproteobacteria	Rhizobiales	Beijerinckiaceae	Microvirga	NA
ASV_343	Bacteria	Proteobacteria	Alphaproteobacteria	Rhizobiales	Xanthobacteraceae	NA	NA
ASV_344	Bacteria	Chloroflexi	TK10	NA	NA	NA	NA
ASV_345	Bacteria	Entotheonellaeota	Entotheonellia	Entotheonellales	Entotheonellaceae	NA	NA
ASV_346	Bacteria	Chloroflexi	Chloroflexia	Thermomicrobiales	JG30-KF-CM45	NA	NA
ASV_347	Bacteria	Bacteroidetes	Bacteroidia	Cytophagales	Microscillaceae	NA	NA
ASV_348	Bacteria	Acidobacteria	Blastocatellia_(Subgroup_4)	Pyrinomonadales	Pyrinomonadaceae	RB41	NA
ASV_349	Bacteria	Proteobacteria	Gammaproteobacteria	Betaproteobacteriales	SC-I-84	NA	NA
ASV_350	Bacteria	Planctomycetes	Phycisphaerae	Tepidisphaerales	WD2101_soil_group	NA	NA
ASV_351	Bacteria	Actinobacteria	Actinobacteria	Frankiales	Geodermatophilaceae	Modestobacter	NA
ASV_352	Bacteria	Chloroflexi	TK10	NA	NA	NA	NA
ASV_353	Bacteria	Acidobacteria	Acidobacteriia	Solibacterales	Solibacteraceae_(Subgroup_3)	Candidatus_Solibacter	NA
ASV_354	Bacteria	Bacteroidetes	Bacteroidia	Chitinophagales	Chitinophagaceae	Flavisolibacter	NA
ASV_355	Bacteria	Actinobacteria	Actinobacteria	Frankiales	Geodermatophilaceae	Geodermatophilus	NA
ASV_356	Bacteria	Acidobacteria	Blastocatellia_(Subgroup_4)	Pyrinomonadales	Pyrinomonadaceae	RB41	NA
ASV_357	Bacteria	Gemmatimonadetes	Gemmatimonadetes	Gemmatimonadales	Gemmatimonadaceae	Gemmatimonas	NA
ASV_358	Bacteria	Proteobacteria	Gammaproteobacteria	Betaproteobacteriales	Burkholderiaceae	Parapusillimonas	NA
ASV_359	Bacteria	Actinobacteria	Thermoleophilia	Solirubrobacterales	67-14	NA	NA
ASV_360	Bacteria	Chloroflexi	TK10	NA	NA	NA	NA
ASV_361	Bacteria	Planctomycetes	Phycisphaerae	Tepidisphaerales	WD2101_soil_group	NA	NA
ASV_362	Bacteria	Planctomycetes	Phycisphaerae	Tepidisphaerales	WD2101_soil_group	NA	NA
ASV_363	Bacteria	Actinobacteria	Actinobacteria	Micromonosporales	Micromonosporaceae	Krasilnikovia	NA
ASV_364	Bacteria	Proteobacteria	Deltaproteobacteria	Myxococcales	Archangiaceae	NA	NA
ASV_365	Bacteria	Chloroflexi	Chloroflexia	Chloroflexales	Roseiflexaceae	NA	NA
ASV_366	Bacteria	Bacteroidetes	Bacteroidia	Flavobacteriales	Crocinitomicaceae	Fluviicola	hefeinensis
ASV_367	Bacteria	Planctomycetes	Planctomycetacia	Gemmatales	Gemmataceae	NA	NA
ASV_368	Bacteria	Actinobacteria	Acidimicrobiia	IMCC26256	NA	NA	NA
ASV_369	Bacteria	Actinobacteria	Thermoleophilia	Solirubrobacterales	Solirubrobacteraceae	Solirubrobacter	NA
ASV_370	Bacteria	Actinobacteria	Thermoleophilia	Gaiellales	NA	NA	NA
ASV_371	Bacteria	Actinobacteria	Actinobacteria	Micrococcales	Micrococcaceae	Pseudarthrobacter	NA
ASV_372	Bacteria	Verrucomicrobia	Verrucomicrobiae	Chthoniobacterales	Chthoniobacteraceae	Candidatus_Udaeobacter	NA
ASV_373	Bacteria	Actinobacteria	Actinobacteria	Micrococcales	Promicromonosporaceae	Isoptericola	NA
ASV_374	Bacteria	Proteobacteria	Gammaproteobacteria	Cellvibrionales	Cellvibrionaceae	Cellvibrio	NA
ASV_375	Bacteria	Actinobacteria	Acidimicrobiia	Microtrichales	NA	NA	NA
ASV_376	Bacteria	Actinobacteria	NA	NA	NA	NA	NA
ASV_377	Bacteria	Acidobacteria	Subgroup_6	NA	NA	NA	NA
ASV_378	Bacteria	Armatimonadetes	Armatimonadia	Armatimonadales	NA	NA	NA
ASV_379	Bacteria	Actinobacteria	Actinobacteria	Frankiales	Geodermatophilaceae	Geodermatophilus	NA
ASV_380	Bacteria	Proteobacteria	Deltaproteobacteria	Myxococcales	Archangiaceae	Cystobacter	NA
ASV_381	Bacteria	Armatimonadetes	Armatimonadia	Armatimonadales	NA	NA	NA
ASV_382	Bacteria	Proteobacteria	Alphaproteobacteria	Rhizobiales	Xanthobacteraceae	NA	NA
ASV_383	Bacteria	Actinobacteria	Actinobacteria	Micromonosporales	Micromonosporaceae	Krasilnikovia	NA
ASV_384	Bacteria	Bacteroidetes	Bacteroidia	Chitinophagales	Chitinophagaceae	Flavisolibacter	NA
ASV_385	Bacteria	Gemmatimonadetes	Gemmatimonadetes	Gemmatimonadales	Gemmatimonadaceae	Gemmatirosa	NA
ASV_386	Bacteria	Proteobacteria	Alphaproteobacteria	Sphingomonadales	Sphingomonadaceae	Ellin6055	NA
ASV_387	Bacteria	Actinobacteria	Thermoleophilia	Gaiellales	Gaiellaceae	Gaiella	NA
ASV_388	Bacteria	Acidobacteria	Subgroup_6	NA	NA	NA	NA
ASV_389	Bacteria	Actinobacteria	Actinobacteria	Corynebacteriales	Nocardiaceae	NA	NA
ASV_390	Bacteria	Gemmatimonadetes	Gemmatimonadetes	Gemmatimonadales	Gemmatimonadaceae	Gemmatirosa	NA
ASV_391	Bacteria	Proteobacteria	Alphaproteobacteria	Rhizobiales	Beijerinckiaceae	Methylobacterium	NA
ASV_392	Bacteria	Actinobacteria	Actinobacteria	Pseudonocardiales	Pseudonocardiaceae	Pseudonocardia	NA
ASV_393	Bacteria	Bacteroidetes	Ignavibacteria	SJA-28	NA	NA	NA
ASV_394	Bacteria	Proteobacteria	Alphaproteobacteria	Elsterales	NA	NA	NA
ASV_395	Bacteria	Gemmatimonadetes	Gemmatimonadetes	Gemmatimonadales	Gemmatimonadaceae	Gemmatirosa	NA
ASV_396	Bacteria	Armatimonadetes	Armatimonadia	Armatimonadales	NA	NA	NA
ASV_397	Bacteria	Proteobacteria	Gammaproteobacteria	Betaproteobacteriales	Burkholderiaceae	Caenimonas	NA
ASV_398	Bacteria	Verrucomicrobia	Verrucomicrobiae	Chthoniobacterales	Chthoniobacteraceae	Candidatus_Udaeobacter	NA
ASV_399	Bacteria	Gemmatimonadetes	Gemmatimonadetes	Gemmatimonadales	Gemmatimonadaceae	Gemmatirosa	NA
ASV_400	Bacteria	Chloroflexi	KD4-96	NA	NA	NA	NA
ASV_401	Bacteria	Actinobacteria	Actinobacteria	Frankiales	Geodermatophilaceae	Geodermatophilus	NA
ASV_402	Bacteria	Actinobacteria	Thermoleophilia	Solirubrobacterales	Solirubrobacteraceae	Solirubrobacter	NA
ASV_403	Bacteria	Actinobacteria	Actinobacteria	Pseudonocardiales	Pseudonocardiaceae	Pseudonocardia	NA
ASV_404	Bacteria	Actinobacteria	Actinobacteria	Micromonosporales	Micromonosporaceae	Krasilnikovia	NA
ASV_405	Bacteria	Gemmatimonadetes	Gemmatimonadetes	Gemmatimonadales	Gemmatimonadaceae	NA	NA
ASV_406	Bacteria	Proteobacteria	Alphaproteobacteria	Rhizobiales	Xanthobacteraceae	NA	NA
ASV_407	Bacteria	Actinobacteria	Actinobacteria	Frankiales	Geodermatophilaceae	Geodermatophilus	NA
ASV_408	Bacteria	Proteobacteria	Gammaproteobacteria	Betaproteobacteriales	Burkholderiaceae	Massilia	NA
ASV_409	Bacteria	Acidobacteria	Blastocatellia_(Subgroup_4)	11-24	NA	NA	NA
ASV_410	Bacteria	Gemmatimonadetes	Gemmatimonadetes	Gemmatimonadales	Gemmatimonadaceae	Gemmatimonas	NA
ASV_411	Bacteria	Proteobacteria	Alphaproteobacteria	Elsterales	NA	NA	NA
ASV_412	Bacteria	Gemmatimonadetes	Longimicrobia	Longimicrobiales	Longimicrobiaceae	NA	NA
ASV_413	Bacteria	Proteobacteria	Alphaproteobacteria	Sphingomonadales	Sphingomonadaceae	NA	NA
ASV_414	Bacteria	Proteobacteria	Gammaproteobacteria	Xanthomonadales	Xanthomonadaceae	Lysobacter	NA
ASV_415	Bacteria	Actinobacteria	Actinobacteria	Propionibacteriales	Nocardioidaceae	Nocardioides	NA
ASV_416	Bacteria	Planctomycetes	Phycisphaerae	Tepidisphaerales	WD2101_soil_group	NA	NA
ASV_417	Bacteria	Proteobacteria	Alphaproteobacteria	Rhizobiales	Beijerinckiaceae	Microvirga	NA
ASV_418	Bacteria	Proteobacteria	Gammaproteobacteria	Betaproteobacteriales	Burkholderiaceae	Azohydromonas	NA
ASV_419	Bacteria	Proteobacteria	Deltaproteobacteria	Myxococcales	Archangiaceae	Cystobacter	NA
ASV_420	Bacteria	Actinobacteria	0319-7L14	NA	NA	NA	NA
ASV_421	Bacteria	Acidobacteria	Blastocatellia_(Subgroup_4)	Pyrinomonadales	Pyrinomonadaceae	RB41	NA
ASV_422	Bacteria	Acidobacteria	Blastocatellia_(Subgroup_4)	Pyrinomonadales	Pyrinomonadaceae	RB41	NA
ASV_423	Bacteria	Actinobacteria	Actinobacteria	Micromonosporales	Micromonosporaceae	Dactylosporangium	NA
ASV_424	Bacteria	Proteobacteria	Alphaproteobacteria	Azospirillales	Azospirillaceae	Azospirillum	NA
ASV_425	Bacteria	Gemmatimonadetes	Gemmatimonadetes	Gemmatimonadales	Gemmatimonadaceae	Gemmatirosa	NA
ASV_426	Bacteria	Actinobacteria	Actinobacteria	Micromonosporales	Micromonosporaceae	Krasilnikovia	NA
ASV_427	Bacteria	Actinobacteria	Thermoleophilia	Solirubrobacterales	67-14	NA	NA
ASV_428	Bacteria	Chloroflexi	NA	NA	NA	NA	NA
ASV_429	Bacteria	Acidobacteria	Subgroup_6	NA	NA	NA	NA
ASV_430	Bacteria	Actinobacteria	Actinobacteria	Corynebacteriales	Mycobacteriaceae	Mycobacterium	NA
ASV_431	Bacteria	Acidobacteria	Acidobacteriia	Solibacterales	Solibacteraceae_(Subgroup_3)	Bryobacter	NA
ASV_432	Bacteria	Gemmatimonadetes	Gemmatimonadetes	Gemmatimonadales	Gemmatimonadaceae	Gemmatirosa	NA
ASV_433	Bacteria	Firmicutes	Bacilli	Bacillales	Alicyclobacillaceae	Tumebacillus	NA
ASV_434	Bacteria	Proteobacteria	Gammaproteobacteria	Betaproteobacteriales	Burkholderiaceae	Azohydromonas	NA
ASV_435	Bacteria	Actinobacteria	Thermoleophilia	Solirubrobacterales	Solirubrobacteraceae	Conexibacter	NA
ASV_436	Bacteria	Planctomycetes	Planctomycetacia	Gemmatales	Gemmataceae	NA	NA
ASV_437	Bacteria	Planctomycetes	Planctomycetacia	Planctomycetales	NA	NA	NA
ASV_438	Bacteria	Gemmatimonadetes	Gemmatimonadetes	Gemmatimonadales	Gemmatimonadaceae	NA	NA
ASV_439	Bacteria	Proteobacteria	Gammaproteobacteria	Pseudomonadales	Pseudomonadaceae	Pseudomonas	NA
ASV_440	Bacteria	Chloroflexi	Chloroflexia	Kallotenuales	NA	NA	NA
ASV_441	Bacteria	Gemmatimonadetes	Gemmatimonadetes	Gemmatimonadales	Gemmatimonadaceae	Gemmatirosa	NA
ASV_442	Bacteria	Proteobacteria	Alphaproteobacteria	Azospirillales	Azospirillaceae	NA	NA
ASV_443	Bacteria	Acidobacteria	Subgroup_6	NA	NA	NA	NA
ASV_444	Bacteria	Gemmatimonadetes	Gemmatimonadetes	Gemmatimonadales	Gemmatimonadaceae	Gemmatirosa	NA
ASV_445	Bacteria	Planctomycetes	Planctomycetacia	Gemmatales	Gemmataceae	Gemmata	NA
ASV_446	Bacteria	Acidobacteria	Acidobacteriia	Solibacterales	Solibacteraceae_(Subgroup_3)	Bryobacter	NA
ASV_447	Bacteria	Acidobacteria	Blastocatellia_(Subgroup_4)	Blastocatellales	Blastocatellaceae	Tellurimicrobium	multivorans
ASV_448	Bacteria	Gemmatimonadetes	Gemmatimonadetes	Gemmatimonadales	Gemmatimonadaceae	Gemmatirosa	NA
ASV_449	Bacteria	Proteobacteria	Alphaproteobacteria	Rhizobiales	Xanthobacteraceae	Rhodoplanes	NA
ASV_450	Bacteria	Actinobacteria	Actinobacteria	Micrococcales	Intrasporangiaceae	NA	NA
ASV_451	Bacteria	Actinobacteria	Actinobacteria	Frankiales	Geodermatophilaceae	Geodermatophilus	NA
ASV_452	Bacteria	Acidobacteria	Blastocatellia_(Subgroup_4)	Pyrinomonadales	Pyrinomonadaceae	RB41	NA
ASV_453	Bacteria	Acidobacteria	Blastocatellia_(Subgroup_4)	Pyrinomonadales	Pyrinomonadaceae	RB41	NA
ASV_454	Bacteria	Cyanobacteria	Oxyphotobacteria	Nostocales	NA	NA	NA
ASV_455	Bacteria	Chloroflexi	Chloroflexia	Kallotenuales	AKIW781	NA	NA
ASV_456	Bacteria	Gemmatimonadetes	Gemmatimonadetes	Gemmatimonadales	Gemmatimonadaceae	Gemmatirosa	NA
ASV_457	Bacteria	Acidobacteria	Acidobacteriia	Solibacterales	Solibacteraceae_(Subgroup_3)	Bryobacter	NA
ASV_458	Bacteria	Actinobacteria	Actinobacteria	Corynebacteriales	Mycobacteriaceae	Mycobacterium	NA
ASV_459	Bacteria	Actinobacteria	Actinobacteria	Frankiales	Frankiaceae	Jatrophihabitans	soli
ASV_460	Bacteria	Actinobacteria	Actinobacteria	Micromonosporales	Micromonosporaceae	Phytohabitans	NA
ASV_461	Bacteria	Acidobacteria	Blastocatellia_(Subgroup_4)	Pyrinomonadales	Pyrinomonadaceae	RB41	NA
ASV_462	Bacteria	Actinobacteria	Thermoleophilia	Solirubrobacterales	Solirubrobacteraceae	Conexibacter	NA
ASV_463	Bacteria	Bacteroidetes	Bacteroidia	Chitinophagales	Chitinophagaceae	NA	NA
ASV_464	Bacteria	Gemmatimonadetes	Gemmatimonadetes	Gemmatimonadales	Gemmatimonadaceae	Gemmatirosa	NA
ASV_465	Bacteria	Actinobacteria	Thermoleophilia	Gaiellales	NA	NA	NA
ASV_466	Bacteria	Actinobacteria	Thermoleophilia	Solirubrobacterales	67-14	NA	NA
ASV_467	Bacteria	Bacteroidetes	Bacteroidia	Chitinophagales	Chitinophagaceae	Flavisolibacter	NA
ASV_468	Bacteria	Proteobacteria	Alphaproteobacteria	Rhizobiales	Beijerinckiaceae	NA	NA
ASV_469	Bacteria	Verrucomicrobia	Verrucomicrobiae	Opitutales	Opitutaceae	Opitutus	NA
ASV_470	Bacteria	Gemmatimonadetes	Longimicrobia	Longimicrobiales	Longimicrobiaceae	Longimicrobium	NA
ASV_471	Bacteria	Gemmatimonadetes	Gemmatimonadetes	Gemmatimonadales	Gemmatimonadaceae	Gemmatirosa	NA
ASV_472	Bacteria	Bacteroidetes	Bacteroidia	Sphingobacteriales	Sphingobacteriaceae	Pedobacter	NA
ASV_473	Bacteria	Proteobacteria	Alphaproteobacteria	Azospirillales	Azospirillaceae	NA	NA
ASV_474	Bacteria	Chloroflexi	Ktedonobacteria	Ktedonobacterales	Ktedonobacteraceae	NA	NA
ASV_475	Bacteria	Acidobacteria	Subgroup_6	NA	NA	NA	NA
ASV_476	Bacteria	Gemmatimonadetes	Gemmatimonadetes	Gemmatimonadales	Gemmatimonadaceae	Gemmatirosa	NA
ASV_477	Bacteria	Acidobacteria	Subgroup_6	Unknown_Order	Unknown_Family	Vicinamibacter	NA
ASV_478	Bacteria	Actinobacteria	Actinobacteria	Streptomycetales	Streptomycetaceae	Streptomyces	NA
ASV_479	Bacteria	Planctomycetes	Planctomycetacia	Gemmatales	Gemmataceae	NA	NA
ASV_480	Bacteria	Acidobacteria	Blastocatellia_(Subgroup_4)	11-24	NA	NA	NA
ASV_481	Bacteria	Chloroflexi	Chloroflexia	Chloroflexales	Roseiflexaceae	NA	NA
ASV_482	Bacteria	Actinobacteria	Thermoleophilia	Gaiellales	NA	NA	NA
ASV_483	Bacteria	Chloroflexi	KD4-96	NA	NA	NA	NA
ASV_484	Bacteria	Planctomycetes	Phycisphaerae	Tepidisphaerales	WD2101_soil_group	NA	NA
ASV_485	Bacteria	Acidobacteria	Subgroup_6	NA	NA	NA	NA
ASV_486	Bacteria	Acidobacteria	Subgroup_6	NA	NA	NA	NA
ASV_487	Bacteria	Gemmatimonadetes	Gemmatimonadetes	Gemmatimonadales	Gemmatimonadaceae	Gemmatirosa	NA
ASV_488	Bacteria	Proteobacteria	Alphaproteobacteria	Thalassobaculales	Oceanibaculaceae	Oceanibaculum	NA
ASV_489	Bacteria	Gemmatimonadetes	Gemmatimonadetes	Gemmatimonadales	Gemmatimonadaceae	NA	NA
ASV_490	Bacteria	NA	NA	NA	NA	NA	NA
ASV_491	Bacteria	Gemmatimonadetes	Gemmatimonadetes	Gemmatimonadales	Gemmatimonadaceae	Gemmatimonas	NA
ASV_492	Bacteria	Acidobacteria	Subgroup_6	NA	NA	NA	NA
ASV_493	Bacteria	Proteobacteria	Gammaproteobacteria	Betaproteobacteriales	Burkholderiaceae	Pseudoduganella	NA
ASV_494	Bacteria	Gemmatimonadetes	Longimicrobia	Longimicrobiales	Longimicrobiaceae	Longimicrobium	NA
ASV_495	Bacteria	Gemmatimonadetes	Gemmatimonadetes	Gemmatimonadales	Gemmatimonadaceae	Gemmatirosa	NA
ASV_496	Bacteria	Actinobacteria	Actinobacteria	Micromonosporales	Micromonosporaceae	Asanoa	NA
ASV_497	Bacteria	Actinobacteria	Thermoleophilia	Solirubrobacterales	67-14	NA	NA
ASV_498	Bacteria	Gemmatimonadetes	Gemmatimonadetes	Gemmatimonadales	Gemmatimonadaceae	Gemmatirosa	NA
ASV_499	Bacteria	Planctomycetes	Planctomycetacia	Gemmatales	Gemmataceae	Fimbriiglobus	NA
ASV_500	Bacteria	Chloroflexi	Chloroflexia	Thermomicrobiales	JG30-KF-CM45	NA	NA
ASV_501	Bacteria	Gemmatimonadetes	Gemmatimonadetes	Gemmatimonadales	Gemmatimonadaceae	Gemmatirosa	NA
ASV_502	Bacteria	Proteobacteria	Gammaproteobacteria	Betaproteobacteriales	Burkholderiaceae	Noviherbaspirillum	NA
ASV_503	Bacteria	Gemmatimonadetes	Longimicrobia	Longimicrobiales	Longimicrobiaceae	NA	NA
ASV_504	Bacteria	Acidobacteria	Blastocatellia_(Subgroup_4)	Pyrinomonadales	Pyrinomonadaceae	RB41	NA
ASV_505	Bacteria	Planctomycetes	Phycisphaerae	Tepidisphaerales	WD2101_soil_group	NA	NA
ASV_506	Bacteria	Proteobacteria	Gammaproteobacteria	Betaproteobacteriales	SC-I-84	NA	NA
ASV_507	Bacteria	Acidobacteria	Holophagae	Subgroup_7	NA	NA	NA
ASV_508	Bacteria	Proteobacteria	Alphaproteobacteria	Rhizobiales	Xanthobacteraceae	Pseudolabrys	NA
ASV_509	Bacteria	Proteobacteria	Gammaproteobacteria	Betaproteobacteriales	TRA3-20	NA	NA
ASV_510	Bacteria	Chloroflexi	Chloroflexia	Kallotenuales	AKIW781	NA	NA
ASV_511	Bacteria	Actinobacteria	Actinobacteria	Pseudonocardiales	Pseudonocardiaceae	Pseudonocardia	NA
ASV_512	Bacteria	Gemmatimonadetes	Gemmatimonadetes	Gemmatimonadales	Gemmatimonadaceae	Gemmatirosa	NA
ASV_513	Bacteria	Actinobacteria	Actinobacteria	Micromonosporales	Micromonosporaceae	NA	NA
ASV_514	Bacteria	Actinobacteria	Actinobacteria	Frankiales	NA	NA	NA
ASV_515	Bacteria	Gemmatimonadetes	Longimicrobia	Longimicrobiales	Longimicrobiaceae	Longimicrobium	NA
ASV_516	Bacteria	Cyanobacteria	Oxyphotobacteria	Nostocales	NA	NA	NA
ASV_517	Bacteria	Acidobacteria	Blastocatellia_(Subgroup_4)	Pyrinomonadales	Pyrinomonadaceae	RB41	NA
ASV_518	Bacteria	Proteobacteria	Alphaproteobacteria	Rhizobiales	Beijerinckiaceae	NA	NA
ASV_519	Bacteria	Planctomycetes	Planctomycetacia	Gemmatales	Gemmataceae	Telmatocola	NA
ASV_520	Bacteria	Verrucomicrobia	Verrucomicrobiae	Chthoniobacterales	Chthoniobacteraceae	Candidatus_Udaeobacter	NA
ASV_521	Bacteria	Gemmatimonadetes	Gemmatimonadetes	Gemmatimonadales	Gemmatimonadaceae	Gemmatirosa	NA
ASV_522	Bacteria	Actinobacteria	Actinobacteria	Frankiales	Geodermatophilaceae	Geodermatophilus	NA
ASV_523	Bacteria	Proteobacteria	Alphaproteobacteria	Rhodospirillales	NA	NA	NA
ASV_524	Bacteria	Gemmatimonadetes	Gemmatimonadetes	Gemmatimonadales	Gemmatimonadaceae	Gemmatirosa	NA
ASV_525	Bacteria	Chloroflexi	TK10	NA	NA	NA	NA
ASV_526	Bacteria	Proteobacteria	Deltaproteobacteria	Myxococcales	BIrii41	NA	NA
ASV_527	Bacteria	Verrucomicrobia	Verrucomicrobiae	Chthoniobacterales	Chthoniobacteraceae	Candidatus_Udaeobacter	NA
ASV_528	Bacteria	Chloroflexi	TK10	NA	NA	NA	NA
ASV_529	Bacteria	Gemmatimonadetes	Gemmatimonadetes	Gemmatimonadales	Gemmatimonadaceae	Gemmatirosa	NA
ASV_530	Bacteria	Planctomycetes	Phycisphaerae	Tepidisphaerales	WD2101_soil_group	NA	NA
ASV_531	Bacteria	Planctomycetes	Phycisphaerae	Tepidisphaerales	WD2101_soil_group	NA	NA
ASV_532	Bacteria	Armatimonadetes	Armatimonadia	Armatimonadales	NA	NA	NA
ASV_533	Bacteria	Planctomycetes	Phycisphaerae	Tepidisphaerales	WD2101_soil_group	NA	NA
ASV_534	Bacteria	Proteobacteria	Alphaproteobacteria	Rhizobiales	Beijerinckiaceae	Microvirga	NA
ASV_535	Bacteria	Actinobacteria	Actinobacteria	Micromonosporales	Micromonosporaceae	Krasilnikovia	NA
ASV_536	Bacteria	Chloroflexi	Chloroflexia	Kallotenuales	AKIW781	NA	NA
ASV_537	Bacteria	Proteobacteria	Deltaproteobacteria	Myxococcales	BIrii41	NA	NA
ASV_538	Bacteria	NA	NA	NA	NA	NA	NA
ASV_539	Bacteria	Verrucomicrobia	Verrucomicrobiae	Opitutales	Opitutaceae	Lacunisphaera	NA
ASV_540	Bacteria	Proteobacteria	Deltaproteobacteria	Myxococcales	bacteriap25	NA	NA
ASV_541	Bacteria	Proteobacteria	Alphaproteobacteria	Acetobacterales	Acetobacteraceae	Craurococcus	NA
ASV_542	Bacteria	Acidobacteria	Blastocatellia_(Subgroup_4)	Pyrinomonadales	Pyrinomonadaceae	RB41	NA
ASV_543	Bacteria	Acidobacteria	Blastocatellia_(Subgroup_4)	Blastocatellales	Blastocatellaceae	Aridibacter	NA
ASV_544	Bacteria	Verrucomicrobia	Verrucomicrobiae	Chthoniobacterales	Chthoniobacteraceae	Candidatus_Udaeobacter	NA
ASV_545	Bacteria	Actinobacteria	Actinobacteria	Pseudonocardiales	Pseudonocardiaceae	Pseudonocardia	NA
ASV_546	Bacteria	Acidobacteria	Blastocatellia_(Subgroup_4)	Pyrinomonadales	Pyrinomonadaceae	RB41	NA
ASV_547	Bacteria	Cyanobacteria	Oxyphotobacteria	Phormidesmiales	Nodosilineaceae	Nodosilinea_PCC-7104	NA
ASV_548	Bacteria	Proteobacteria	Gammaproteobacteria	Betaproteobacteriales	Nitrosomonadaceae	MND1	NA
ASV_549	Bacteria	Actinobacteria	Acidimicrobiia	IMCC26256	NA	NA	NA
ASV_550	Bacteria	Gemmatimonadetes	Gemmatimonadetes	Gemmatimonadales	Gemmatimonadaceae	Gemmatirosa	NA
ASV_551	Bacteria	Actinobacteria	Thermoleophilia	Gaiellales	NA	NA	NA
ASV_552	Bacteria	Actinobacteria	Actinobacteria	Micromonosporales	Micromonosporaceae	Virgisporangium	NA
ASV_553	Bacteria	Proteobacteria	Alphaproteobacteria	Rhodospirillales	Rhodopirillaceae	Defluviicoccus	NA
ASV_554	Bacteria	Acidobacteria	Blastocatellia_(Subgroup_4)	Pyrinomonadales	Pyrinomonadaceae	RB41	NA
ASV_555	Bacteria	Proteobacteria	Deltaproteobacteria	Myxococcales	Haliangiaceae	Haliangium	NA
ASV_556	Bacteria	Entotheonellaeota	Entotheonellia	Entotheonellales	Entotheonellaceae	NA	NA
ASV_557	Bacteria	Actinobacteria	Rubrobacteria	Rubrobacterales	Rubrobacteriaceae	Rubrobacter	NA
ASV_558	Bacteria	Actinobacteria	Thermoleophilia	Solirubrobacterales	67-14	NA	NA
ASV_559	Bacteria	Actinobacteria	Acidimicrobiia	IMCC26256	NA	NA	NA
ASV_560	Bacteria	Gemmatimonadetes	Gemmatimonadetes	Gemmatimonadales	Gemmatimonadaceae	Gemmatirosa	NA
ASV_561	Bacteria	Planctomycetes	Phycisphaerae	Tepidisphaerales	WD2101_soil_group	NA	NA
ASV_562	Bacteria	Gemmatimonadetes	Gemmatimonadetes	Gemmatimonadales	Gemmatimonadaceae	Gemmatirosa	NA
ASV_563	Bacteria	Patescibacteria	Saccharimonadia	Saccharimonadales	NA	NA	NA
ASV_564	Bacteria	Gemmatimonadetes	Gemmatimonadetes	Gemmatimonadales	Gemmatimonadaceae	NA	NA
ASV_565	Bacteria	Acidobacteria	Acidobacteriia	Solibacterales	Solibacteraceae_(Subgroup_3)	Bryobacter	NA
ASV_566	Bacteria	Proteobacteria	Alphaproteobacteria	Azospirillales	Azospirillaceae	NA	NA
ASV_567	Bacteria	Chloroflexi	Chloroflexia	Kallotenuales	AKIW781	NA	NA
ASV_568	Bacteria	Actinobacteria	Actinobacteria	Pseudonocardiales	Pseudonocardiaceae	Saccharothrix	NA
ASV_569	Bacteria	Actinobacteria	Actinobacteria	Micromonosporales	Micromonosporaceae	Virgisporangium	NA
ASV_570	Bacteria	Acidobacteria	Blastocatellia_(Subgroup_4)	11-24	NA	NA	NA
ASV_571	Bacteria	Actinobacteria	Actinobacteria	Micrococcales	Microbacteriaceae	Naasia	aerilata
ASV_572	Bacteria	Proteobacteria	Gammaproteobacteria	Betaproteobacteriales	Burkholderiaceae	Azohydromonas	NA
ASV_573	Bacteria	Verrucomicrobia	Verrucomicrobiae	Chthoniobacterales	Chthoniobacteraceae	Candidatus_Udaeobacter	NA
ASV_574	Bacteria	Gemmatimonadetes	Gemmatimonadetes	Gemmatimonadales	Gemmatimonadaceae	Gemmatirosa	NA
ASV_575	Bacteria	Chloroflexi	TK10	NA	NA	NA	NA
ASV_576	Bacteria	Proteobacteria	Alphaproteobacteria	Rhizobiales	Rhizobiaceae	NA	NA
ASV_577	Bacteria	Actinobacteria	Acidimicrobiia	Microtrichales	Ilumatobacteraceae	CL500-29_marine_group	NA
ASV_578	Bacteria	Proteobacteria	Alphaproteobacteria	Rhizobiales	Beijerinckiaceae	NA	NA
ASV_579	Bacteria	Acidobacteria	Blastocatellia_(Subgroup_4)	Pyrinomonadales	Pyrinomonadaceae	RB41	NA
ASV_580	Bacteria	Acidobacteria	Blastocatellia_(Subgroup_4)	11-24	NA	NA	NA
ASV_581	Bacteria	Planctomycetes	Phycisphaerae	Tepidisphaerales	WD2101_soil_group	NA	NA
ASV_582	Bacteria	Acidobacteria	Blastocatellia_(Subgroup_4)	Pyrinomonadales	Pyrinomonadaceae	RB41	NA
ASV_583	Bacteria	Gemmatimonadetes	Gemmatimonadetes	Gemmatimonadales	Gemmatimonadaceae	NA	NA
ASV_584	Bacteria	Armatimonadetes	Armatimonadia	Armatimonadales	NA	NA	NA
ASV_585	Bacteria	Actinobacteria	Actinobacteria	Micromonosporales	Micromonosporaceae	NA	NA
ASV_586	Bacteria	Acidobacteria	Blastocatellia_(Subgroup_4)	Pyrinomonadales	Pyrinomonadaceae	RB41	NA
ASV_587	Bacteria	Gemmatimonadetes	Longimicrobia	Longimicrobiales	Longimicrobiaceae	Longimicrobium	NA
ASV_588	Bacteria	Planctomycetes	Phycisphaerae	Tepidisphaerales	WD2101_soil_group	NA	NA
ASV_589	Bacteria	Acidobacteria	Blastocatellia_(Subgroup_4)	Pyrinomonadales	Pyrinomonadaceae	RB41	NA
ASV_590	Bacteria	Planctomycetes	Phycisphaerae	Tepidisphaerales	WD2101_soil_group	NA	NA
ASV_591	Bacteria	Actinobacteria	Thermoleophilia	Solirubrobacterales	67-14	NA	NA
ASV_592	Bacteria	Proteobacteria	Alphaproteobacteria	Acetobacterales	Acetobacteraceae	NA	NA
ASV_593	Bacteria	Planctomycetes	Planctomycetacia	Isosphaerales	Isosphaeraceae	NA	NA
ASV_594	Bacteria	Gemmatimonadetes	Longimicrobia	Longimicrobiales	Longimicrobiaceae	NA	NA
ASV_595	Bacteria	Chloroflexi	TK10	NA	NA	NA	NA
ASV_596	Bacteria	Chloroflexi	TK10	NA	NA	NA	NA
ASV_597	Bacteria	Proteobacteria	Alphaproteobacteria	Rhizobiales	Xanthobacteraceae	NA	NA
ASV_598	Bacteria	Gemmatimonadetes	Gemmatimonadetes	Gemmatimonadales	Gemmatimonadaceae	NA	NA
ASV_599	Bacteria	Chloroflexi	Chloroflexia	Chloroflexales	Roseiflexaceae	NA	NA
ASV_600	Bacteria	Chloroflexi	Chloroflexia	Chloroflexales	Roseiflexaceae	NA	NA
ASV_601	Bacteria	Chloroflexi	Chloroflexia	Kallotenuales	AKIW781	NA	NA
ASV_602	Bacteria	Actinobacteria	Actinobacteria	Micrococcales	Micrococcaceae	NA	NA
ASV_603	Bacteria	Gemmatimonadetes	Gemmatimonadetes	Gemmatimonadales	Gemmatimonadaceae	NA	NA
ASV_604	Bacteria	Actinobacteria	Actinobacteria	Micromonosporales	Micromonosporaceae	Krasilnikovia	NA
ASV_605	Bacteria	Firmicutes	Bacilli	Bacillales	Alicyclobacillaceae	Tumebacillus	NA
ASV_606	Bacteria	Planctomycetes	Phycisphaerae	Tepidisphaerales	WD2101_soil_group	NA	NA
ASV_607	Bacteria	Proteobacteria	Alphaproteobacteria	Dongiales	Dongiaceae	Dongia	NA
ASV_608	Bacteria	Entotheonellaeota	Entotheonellia	Entotheonellales	Entotheonellaceae	NA	NA
ASV_609	Bacteria	Chloroflexi	Chloroflexia	Chloroflexales	Roseiflexaceae	NA	NA
ASV_610	Bacteria	Armatimonadetes	Armatimonadia	Armatimonadales	NA	NA	NA
ASV_611	Bacteria	Acidobacteria	Blastocatellia_(Subgroup_4)	Pyrinomonadales	Pyrinomonadaceae	RB41	NA
ASV_612	Bacteria	Actinobacteria	Actinobacteria	Micromonosporales	Micromonosporaceae	Actinoplanes	NA
ASV_613	Bacteria	Proteobacteria	Alphaproteobacteria	Rhizobiales	Rhizobiaceae	Allorhizobium-Neorhizobium-Pararhizobium-Rhizobium	NA
ASV_614	Bacteria	Verrucomicrobia	Verrucomicrobiae	Chthoniobacterales	Chthoniobacteraceae	Candidatus_Udaeobacter	NA
ASV_615	Bacteria	Proteobacteria	Alphaproteobacteria	Rhizobiales	Rhodomicrobiaceae	Rhodomicrobium	NA
ASV_616	Bacteria	Proteobacteria	Alphaproteobacteria	Acetobacterales	Acetobacteraceae	Rubritepida	NA
ASV_617	Bacteria	Chloroflexi	Chloroflexia	Thermomicrobiales	Thermomicrobiaceae	Nitrolancea	NA
ASV_618	Bacteria	Gemmatimonadetes	Gemmatimonadetes	Gemmatimonadales	Gemmatimonadaceae	Gemmatimonas	NA
ASV_619	Bacteria	Planctomycetes	Phycisphaerae	Tepidisphaerales	WD2101_soil_group	NA	NA
ASV_620	Bacteria	Armatimonadetes	Armatimonadia	Armatimonadales	NA	NA	NA
ASV_621	Bacteria	Gemmatimonadetes	Gemmatimonadetes	Gemmatimonadales	Gemmatimonadaceae	Gemmatimonas	NA
ASV_622	Bacteria	Actinobacteria	Actinobacteria	Frankiales	Geodermatophilaceae	Geodermatophilus	NA
ASV_623	Bacteria	Bacteroidetes	Bacteroidia	Chitinophagales	Chitinophagaceae	Flavitalea	populi
ASV_624	Bacteria	Proteobacteria	Alphaproteobacteria	Acetobacterales	Acetobacteraceae	Craurococcus	NA
ASV_625	Bacteria	Planctomycetes	Planctomycetacia	Gemmatales	Gemmataceae	Fimbriiglobus	NA
ASV_626	Bacteria	Firmicutes	Bacilli	Bacillales	Bacillaceae	Bacillus	asahii
ASV_627	Bacteria	Chloroflexi	Chloroflexia	Chloroflexales	Roseiflexaceae	NA	NA
ASV_628	Bacteria	Gemmatimonadetes	Gemmatimonadetes	Gemmatimonadales	Gemmatimonadaceae	NA	NA
ASV_629	Bacteria	Actinobacteria	Acidimicrobiia	Microtrichales	Iamiaceae	Iamia	NA
ASV_630	Bacteria	Acidobacteria	Blastocatellia_(Subgroup_4)	Pyrinomonadales	Pyrinomonadaceae	RB41	NA
ASV_631	Bacteria	Acidobacteria	Thermoanaerobaculia	Thermoanaerobaculales	Thermoanaerobaculaceae	Subgroup_10	NA
ASV_632	Bacteria	Chloroflexi	Chloroflexia	Chloroflexales	Roseiflexaceae	NA	NA
ASV_633	Bacteria	Acidobacteria	Holophagae	Subgroup_7	NA	NA	NA
ASV_634	Bacteria	Actinobacteria	Actinobacteria	Micromonosporales	Micromonosporaceae	Krasilnikovia	NA
ASV_635	Bacteria	Gemmatimonadetes	Gemmatimonadetes	Gemmatimonadales	Gemmatimonadaceae	NA	NA
ASV_636	Bacteria	Actinobacteria	Actinobacteria	Pseudonocardiales	Pseudonocardiaceae	Pseudonocardia	NA
ASV_637	Bacteria	Gemmatimonadetes	Gemmatimonadetes	Gemmatimonadales	Gemmatimonadaceae	Gemmatirosa	NA
ASV_638	Bacteria	Planctomycetes	Phycisphaerae	Tepidisphaerales	WD2101_soil_group	NA	NA
ASV_639	Bacteria	Actinobacteria	Thermoleophilia	Solirubrobacterales	Solirubrobacteraceae	Conexibacter	NA
ASV_640	Bacteria	Actinobacteria	Actinobacteria	Frankiales	NA	NA	NA
ASV_641	Bacteria	Gemmatimonadetes	Gemmatimonadetes	Gemmatimonadales	Gemmatimonadaceae	Gemmatirosa	NA
ASV_642	Bacteria	Chloroflexi	Chloroflexia	Kallotenuales	AKIW781	NA	NA
ASV_643	Bacteria	Proteobacteria	Alphaproteobacteria	Rhizobiales	Xanthobacteraceae	NA	NA
ASV_644	Bacteria	Bacteroidetes	Bacteroidia	Chitinophagales	Chitinophagaceae	Terrimonas	NA
ASV_645	Bacteria	Verrucomicrobia	Verrucomicrobiae	Chthoniobacterales	Chthoniobacteraceae	Candidatus_Udaeobacter	NA
ASV_646	Bacteria	Gemmatimonadetes	Gemmatimonadetes	Gemmatimonadales	Gemmatimonadaceae	Gemmatirosa	NA
ASV_647	Bacteria	Fibrobacteres	Fibrobacteria	Fibrobacterales	Fibrobacteraceae	possible_genus_04	NA
ASV_648	Bacteria	Actinobacteria	Actinobacteria	Pseudonocardiales	Pseudonocardiaceae	Actinophytocola	NA
ASV_649	Bacteria	Acidobacteria	Acidobacteriia	Solibacterales	Solibacteraceae_(Subgroup_3)	Bryobacter	NA
ASV_650	Bacteria	Proteobacteria	Alphaproteobacteria	Elsterales	NA	NA	NA
ASV_651	Bacteria	Actinobacteria	Thermoleophilia	Solirubrobacterales	Solirubrobacteraceae	Conexibacter	NA
ASV_652	Bacteria	Patescibacteria	Saccharimonadia	Saccharimonadales	NA	NA	NA
ASV_653	Bacteria	Bacteroidetes	Bacteroidia	Chitinophagales	Saprospiraceae	Phaeodactylibacter	NA
ASV_654	Bacteria	Chloroflexi	TK10	NA	NA	NA	NA
ASV_655	Bacteria	Acidobacteria	Blastocatellia_(Subgroup_4)	Pyrinomonadales	Pyrinomonadaceae	RB41	NA
ASV_656	Bacteria	Actinobacteria	Actinobacteria	Frankiales	Cryptosporangiaceae	Cryptosporangium	NA
ASV_657	Bacteria	Acidobacteria	Subgroup_6	NA	NA	NA	NA
ASV_658	Bacteria	Actinobacteria	Actinobacteria	Micromonosporales	Micromonosporaceae	NA	NA
ASV_659	Bacteria	Actinobacteria	Acidimicrobiia	IMCC26256	NA	NA	NA
ASV_660	Bacteria	Chloroflexi	Chloroflexia	Thermomicrobiales	JG30-KF-CM45	NA	NA
ASV_661	Bacteria	Chloroflexi	KD4-96	NA	NA	NA	NA
ASV_662	Bacteria	Planctomycetes	Phycisphaerae	Tepidisphaerales	WD2101_soil_group	NA	NA
ASV_663	Bacteria	Gemmatimonadetes	Gemmatimonadetes	Gemmatimonadales	Gemmatimonadaceae	NA	NA
ASV_664	Bacteria	Proteobacteria	Alphaproteobacteria	Micavibrionales	NA	NA	NA
ASV_665	Bacteria	Actinobacteria	Thermoleophilia	Solirubrobacterales	Solirubrobacteraceae	Conexibacter	NA
ASV_666	Bacteria	Proteobacteria	Alphaproteobacteria	Elsterales	NA	NA	NA
ASV_667	Bacteria	Proteobacteria	Alphaproteobacteria	Rhizobiales	Beijerinckiaceae	Methylobacterium	NA
ASV_668	Bacteria	Entotheonellaeota	Entotheonellia	Entotheonellales	Entotheonellaceae	NA	NA
ASV_669	Bacteria	Acidobacteria	Acidobacteriia	Acidobacteriales	NA	NA	NA
ASV_670	Bacteria	Bacteroidetes	Bacteroidia	Cytophagales	Microscillaceae	NA	NA
ASV_671	Bacteria	WPS-2	NA	NA	NA	NA	NA
ASV_672	Bacteria	Proteobacteria	Alphaproteobacteria	Caulobacterales	Caulobacteraceae	NA	NA
ASV_673	Bacteria	Planctomycetes	Phycisphaerae	Tepidisphaerales	WD2101_soil_group	NA	NA
ASV_674	Bacteria	Bacteroidetes	Bacteroidia	Chitinophagales	Chitinophagaceae	NA	NA
ASV_675	Bacteria	Acidobacteria	Blastocatellia_(Subgroup_4)	Pyrinomonadales	Pyrinomonadaceae	RB41	NA
ASV_676	Bacteria	Gemmatimonadetes	Gemmatimonadetes	Gemmatimonadales	Gemmatimonadaceae	Gemmatimonas	NA
ASV_677	Bacteria	Actinobacteria	Acidimicrobiia	IMCC26256	NA	NA	NA
ASV_678	Bacteria	Actinobacteria	Actinobacteria	Frankiales	Geodermatophilaceae	Geodermatophilus	NA
ASV_679	Bacteria	Actinobacteria	Actinobacteria	Frankiales	Geodermatophilaceae	NA	NA
ASV_680	Bacteria	Proteobacteria	Alphaproteobacteria	Azospirillales	NA	NA	NA
ASV_681	Bacteria	Chloroflexi	Ktedonobacteria	Ktedonobacterales	NA	NA	NA
ASV_682	Bacteria	Cyanobacteria	Oxyphotobacteria	Nostocales	NA	NA	NA
ASV_683	Bacteria	Planctomycetes	Phycisphaerae	Tepidisphaerales	WD2101_soil_group	NA	NA
ASV_684	Bacteria	Proteobacteria	Gammaproteobacteria	Gammaproteobacteria_Incertae_Sedis	Unknown_Family	Acidibacter	NA
ASV_685	Bacteria	Proteobacteria	Alphaproteobacteria	Rhizobiales	Devosiaceae	NA	NA
ASV_686	Bacteria	Chloroflexi	Chloroflexia	Thermomicrobiales	Thermomicrobiaceae	Sphaerobacter	NA
ASV_687	Bacteria	Chloroflexi	Chloroflexia	Chloroflexales	Roseiflexaceae	NA	NA
ASV_688	Bacteria	Acidobacteria	Acidobacteriia	Solibacterales	Solibacteraceae_(Subgroup_3)	NA	NA
ASV_689	Bacteria	Actinobacteria	Actinobacteria	Micromonosporales	Micromonosporaceae	NA	NA
ASV_690	Bacteria	Acidobacteria	Blastocatellia_(Subgroup_4)	Pyrinomonadales	Pyrinomonadaceae	RB41	NA
ASV_691	Bacteria	Acidobacteria	Blastocatellia_(Subgroup_4)	Pyrinomonadales	Pyrinomonadaceae	RB41	NA
ASV_692	Bacteria	Bacteroidetes	Bacteroidia	Sphingobacteriales	KD3-93	NA	NA
ASV_693	Bacteria	Acidobacteria	Blastocatellia_(Subgroup_4)	Blastocatellales	Blastocatellaceae	Aridibacter	famidurans
ASV_694	Bacteria	Acidobacteria	Holophagae	Subgroup_7	NA	NA	NA
ASV_695	Bacteria	Actinobacteria	Actinobacteria	Corynebacteriales	Mycobacteriaceae	Mycobacterium	NA
ASV_696	Bacteria	Planctomycetes	Phycisphaerae	Tepidisphaerales	WD2101_soil_group	NA	NA
ASV_697	Bacteria	Proteobacteria	Alphaproteobacteria	Acetobacterales	Acetobacteraceae	Craurococcus	NA
ASV_698	Bacteria	Proteobacteria	Gammaproteobacteria	Xanthomonadales	Rhodanobacteraceae	NA	NA
ASV_699	Bacteria	Bacteroidetes	Bacteroidia	Chitinophagales	Chitinophagaceae	Flaviaesturariibacter	NA
ASV_700	Bacteria	Acidobacteria	Subgroup_6	NA	NA	NA	NA
ASV_701	Bacteria	Firmicutes	Bacilli	Bacillales	Bacillaceae	Bacillus	NA
ASV_702	Bacteria	Gemmatimonadetes	Gemmatimonadetes	Gemmatimonadales	Gemmatimonadaceae	Gemmatimonas	NA
ASV_703	Bacteria	Actinobacteria	Actinobacteria	Streptomycetales	Streptomycetaceae	Streptomyces	NA
ASV_704	Bacteria	Armatimonadetes	Armatimonadia	Armatimonadales	NA	NA	NA
ASV_705	Bacteria	Chloroflexi	NA	NA	NA	NA	NA
ASV_706	Bacteria	Bacteroidetes	Bacteroidia	Flavobacteriales	Flavobacteriaceae	Flavobacterium	NA
ASV_707	Bacteria	Actinobacteria	Acidimicrobiia	NA	NA	NA	NA
ASV_708	Bacteria	Gemmatimonadetes	Longimicrobia	Longimicrobiales	Longimicrobiaceae	Longimicrobium	NA
ASV_709	Bacteria	Chloroflexi	Chloroflexia	Chloroflexales	Roseiflexaceae	NA	NA
ASV_710	Bacteria	Entotheonellaeota	Entotheonellia	Entotheonellales	Entotheonellaceae	NA	NA
ASV_711	Bacteria	Gemmatimonadetes	Gemmatimonadetes	Gemmatimonadales	Gemmatimonadaceae	Gemmatimonas	NA
ASV_712	Bacteria	Bacteroidetes	Bacteroidia	Flavobacteriales	Flavobacteriaceae	Flavobacterium	NA
ASV_713	Bacteria	Proteobacteria	Alphaproteobacteria	Rhizobiales	Rhizobiales_Incertae_Sedis	Nordella	NA
ASV_714	Bacteria	Bacteroidetes	Bacteroidia	Chitinophagales	Chitinophagaceae	NA	NA
ASV_715	Bacteria	Verrucomicrobia	Verrucomicrobiae	Opitutales	Opitutaceae	Opitutus	NA
ASV_716	Bacteria	Planctomycetes	Planctomycetacia	Gemmatales	Gemmataceae	Gemmata	NA
ASV_717	Bacteria	Gemmatimonadetes	Gemmatimonadetes	Gemmatimonadales	Gemmatimonadaceae	Gemmatirosa	NA
ASV_718	Bacteria	Actinobacteria	Rubrobacteria	Rubrobacterales	Rubrobacteriaceae	Rubrobacter	NA
ASV_719	Bacteria	Actinobacteria	Actinobacteria	Streptomycetales	Streptomycetaceae	Streptacidiphilus	NA
ASV_720	Bacteria	Chloroflexi	Chloroflexia	Chloroflexales	Roseiflexaceae	NA	NA
ASV_721	Bacteria	Planctomycetes	Planctomycetacia	Planctomycetales	Rubinisphaeraceae	SH-PL14	NA
ASV_722	Bacteria	Actinobacteria	Rubrobacteria	Rubrobacterales	Rubrobacteriaceae	Rubrobacter	NA
ASV_723	Bacteria	Actinobacteria	Thermoleophilia	Solirubrobacterales	Solirubrobacteraceae	Conexibacter	NA
ASV_724	Bacteria	Acidobacteria	Blastocatellia_(Subgroup_4)	11-24	NA	NA	NA
ASV_725	Bacteria	Gemmatimonadetes	Gemmatimonadetes	Gemmatimonadales	Gemmatimonadaceae	Gemmatirosa	NA
ASV_726	Bacteria	Armatimonadetes	Armatimonadia	Armatimonadales	NA	NA	NA
ASV_727	Bacteria	Gemmatimonadetes	Longimicrobia	Longimicrobiales	Longimicrobiaceae	Longimicrobium	NA
ASV_728	Bacteria	Proteobacteria	Gammaproteobacteria	Betaproteobacteriales	Burkholderiaceae	NA	NA
ASV_729	Bacteria	Gemmatimonadetes	Gemmatimonadetes	Gemmatimonadales	Gemmatimonadaceae	Gemmatirosa	NA
ASV_730	Bacteria	Patescibacteria	Saccharimonadia	Saccharimonadales	NA	NA	NA
ASV_731	Bacteria	Chloroflexi	NA	NA	NA	NA	NA
ASV_732	Bacteria	Actinobacteria	Thermoleophilia	Gaiellales	NA	NA	NA
ASV_733	Bacteria	Actinobacteria	Actinobacteria	Micromonosporales	Micromonosporaceae	NA	NA
ASV_734	Bacteria	Gemmatimonadetes	Gemmatimonadetes	Gemmatimonadales	Gemmatimonadaceae	Gemmatirosa	NA
ASV_735	Bacteria	Acidobacteria	Blastocatellia_(Subgroup_4)	11-24	NA	NA	NA
ASV_736	Bacteria	Proteobacteria	Gammaproteobacteria	Betaproteobacteriales	SC-I-84	NA	NA
ASV_737	Bacteria	Proteobacteria	Deltaproteobacteria	Myxococcales	Archangiaceae	Anaeromyxobacter	NA
ASV_738	Bacteria	Proteobacteria	Gammaproteobacteria	Xanthomonadales	Rhodanobacteraceae	Dokdonella	NA
ASV_739	Bacteria	Proteobacteria	Deltaproteobacteria	Myxococcales	Sandaracinaceae	NA	NA
ASV_740	Bacteria	Firmicutes	Bacilli	Bacillales	Bacillaceae	Bacillus	NA
ASV_741	Bacteria	Acidobacteria	Subgroup_6	NA	NA	NA	NA
ASV_742	Bacteria	Gemmatimonadetes	Gemmatimonadetes	Gemmatimonadales	Gemmatimonadaceae	Gemmatirosa	NA
ASV_743	Bacteria	Actinobacteria	Actinobacteria	Kineosporiales	Kineosporiaceae	Angustibacter	NA
ASV_744	Bacteria	Proteobacteria	Deltaproteobacteria	Myxococcales	Haliangiaceae	Haliangium	NA
ASV_745	Bacteria	Gemmatimonadetes	Gemmatimonadetes	Gemmatimonadales	Gemmatimonadaceae	Gemmatirosa	NA
ASV_746	Bacteria	Gemmatimonadetes	Gemmatimonadetes	Gemmatimonadales	Gemmatimonadaceae	NA	NA
ASV_747	Bacteria	Proteobacteria	Alphaproteobacteria	Tistrellales	Geminicoccaceae	Candidatus_Alysiosphaera	NA
ASV_748	Bacteria	Actinobacteria	Actinobacteria	Streptosporangiales	Thermomonosporaceae	Actinoallomurus	NA
ASV_749	Bacteria	Chloroflexi	Ktedonobacteria	NA	NA	NA	NA
ASV_750	Bacteria	Gemmatimonadetes	Gemmatimonadetes	Gemmatimonadales	Gemmatimonadaceae	Gemmatirosa	NA
ASV_751	Bacteria	Chloroflexi	TK10	NA	NA	NA	NA
ASV_752	Bacteria	Proteobacteria	Gammaproteobacteria	Betaproteobacteriales	TRA3-20	NA	NA
ASV_753	Bacteria	Chloroflexi	Ktedonobacteria	Ktedonobacterales	NA	NA	NA
ASV_754	Bacteria	Proteobacteria	Deltaproteobacteria	Myxococcales	Archangiaceae	Anaeromyxobacter	NA
ASV_755	Bacteria	Acidobacteria	Holophagae	Subgroup_7	NA	NA	NA
ASV_756	Bacteria	Proteobacteria	Alphaproteobacteria	Rhizobiales	Xanthobacteraceae	Pseudorhodoplanes	NA
ASV_757	Bacteria	Armatimonadetes	Armatimonadia	Armatimonadales	NA	NA	NA
ASV_758	Bacteria	Gemmatimonadetes	Gemmatimonadetes	Gemmatimonadales	Gemmatimonadaceae	Gemmatirosa	NA
ASV_759	Bacteria	Gemmatimonadetes	Gemmatimonadetes	Gemmatimonadales	Gemmatimonadaceae	Gemmatimonas	NA
ASV_760	Bacteria	Proteobacteria	Deltaproteobacteria	Myxococcales	NA	NA	NA
ASV_761	Bacteria	Actinobacteria	Actinobacteria	Micrococcales	Micrococcaceae	Pseudarthrobacter	NA
ASV_762	Bacteria	Chloroflexi	Chloroflexia	Kallotenuales	AKIW781	NA	NA
ASV_763	Bacteria	Actinobacteria	Actinobacteria	Pseudonocardiales	Pseudonocardiaceae	Pseudonocardia	NA
ASV_764	Bacteria	Chloroflexi	Chloroflexia	Thermomicrobiales	JG30-KF-CM45	NA	NA
ASV_765	Bacteria	Proteobacteria	Alphaproteobacteria	Caulobacterales	Caulobacteraceae	Asticcacaulis	NA
ASV_766	Bacteria	Proteobacteria	Alphaproteobacteria	Sphingomonadales	Sphingomonadaceae	Sphingoaurantiacus	polygranulatus
ASV_767	Bacteria	Proteobacteria	Gammaproteobacteria	Xanthomonadales	Rhodanobacteraceae	Frateuria	terrea
ASV_768	Bacteria	Proteobacteria	Gammaproteobacteria	Betaproteobacteriales	Burkholderiaceae	Acidovorax	NA
ASV_769	Bacteria	Patescibacteria	Saccharimonadia	Saccharimonadales	NA	NA	NA
ASV_770	Bacteria	Planctomycetes	Planctomycetacia	Isosphaerales	Isosphaeraceae	NA	NA
ASV_771	Bacteria	Planctomycetes	Phycisphaerae	Tepidisphaerales	WD2101_soil_group	NA	NA
ASV_772	Bacteria	Chloroflexi	TK10	NA	NA	NA	NA
ASV_773	Bacteria	Proteobacteria	Deltaproteobacteria	Myxococcales	Polyangiaceae	NA	NA
ASV_774	Bacteria	Gemmatimonadetes	Gemmatimonadetes	Gemmatimonadales	Gemmatimonadaceae	Gemmatirosa	NA
ASV_775	Bacteria	Acidobacteria	Acidobacteriia	Acidobacteriales	Koribacteraceae	Candidatus_Koribacter	NA
ASV_776	Bacteria	Gemmatimonadetes	Longimicrobia	Longimicrobiales	Longimicrobiaceae	NA	NA
ASV_777	Bacteria	Cyanobacteria	Oxyphotobacteria	Nostocales	Coleofasciculaceae	NA	NA
ASV_778	Bacteria	Proteobacteria	Gammaproteobacteria	Betaproteobacteriales	Burkholderiaceae	Massilia	NA
ASV_779	Bacteria	Actinobacteria	Thermoleophilia	Solirubrobacterales	67-14	NA	NA
ASV_780	Bacteria	Gemmatimonadetes	Gemmatimonadetes	Gemmatimonadales	Gemmatimonadaceae	NA	NA
ASV_781	Bacteria	Actinobacteria	Actinobacteria	Micromonosporales	Micromonosporaceae	NA	NA
ASV_782	Bacteria	Gemmatimonadetes	Gemmatimonadetes	Gemmatimonadales	Gemmatimonadaceae	Gemmatirosa	NA
ASV_783	Bacteria	Actinobacteria	Actinobacteria	Micromonosporales	Micromonosporaceae	Actinoplanes	NA
ASV_784	Bacteria	Actinobacteria	Thermoleophilia	Solirubrobacterales	67-14	NA	NA
ASV_785	Bacteria	Acidobacteria	Holophagae	Subgroup_7	NA	NA	NA
ASV_786	Bacteria	Planctomycetes	Phycisphaerae	Tepidisphaerales	WD2101_soil_group	NA	NA
ASV_787	Bacteria	Gemmatimonadetes	Gemmatimonadetes	Gemmatimonadales	Gemmatimonadaceae	Gemmatirosa	NA
ASV_788	Bacteria	Acidobacteria	Blastocatellia_(Subgroup_4)	Pyrinomonadales	Pyrinomonadaceae	RB41	NA
ASV_789	Bacteria	Actinobacteria	Thermoleophilia	Solirubrobacterales	67-14	NA	NA
ASV_790	Bacteria	Proteobacteria	Deltaproteobacteria	Myxococcales	Archangiaceae	Archangium	gephyra
ASV_791	Bacteria	Planctomycetes	Planctomycetacia	Gemmatales	Gemmataceae	Gemmata	NA
ASV_792	Bacteria	Actinobacteria	Thermoleophilia	Solirubrobacterales	Solirubrobacteraceae	Solirubrobacter	NA
ASV_793	Bacteria	Actinobacteria	Actinobacteria	Pseudonocardiales	Pseudonocardiaceae	Pseudonocardia	NA
ASV_794	Bacteria	Acidobacteria	Blastocatellia_(Subgroup_4)	Pyrinomonadales	Pyrinomonadaceae	RB41	NA
ASV_795	Bacteria	Proteobacteria	Alphaproteobacteria	Rhizobiales	Hyphomicrobiaceae	Pedomicrobium	NA
ASV_796	Bacteria	Actinobacteria	Thermoleophilia	Gaiellales	Gaiellaceae	Gaiella	NA
ASV_797	Bacteria	Acidobacteria	Blastocatellia_(Subgroup_4)	Pyrinomonadales	Pyrinomonadaceae	RB41	NA
ASV_798	Bacteria	Bacteroidetes	Bacteroidia	Chitinophagales	Chitinophagaceae	NA	NA
ASV_799	Bacteria	Proteobacteria	Alphaproteobacteria	Rhizobiales	Rhizobiaceae	NA	NA
ASV_800	Bacteria	Acidobacteria	Blastocatellia_(Subgroup_4)	Pyrinomonadales	Pyrinomonadaceae	RB41	NA
ASV_801	Bacteria	Proteobacteria	Gammaproteobacteria	Betaproteobacteriales	Burkholderiaceae	Variovorax	NA
ASV_802	Bacteria	Proteobacteria	Alphaproteobacteria	Tistrellales	Geminicoccaceae	Candidatus_Alysiosphaera	NA
ASV_803	Bacteria	Proteobacteria	Deltaproteobacteria	Myxococcales	Archangiaceae	Archangium	gephyra
ASV_804	Bacteria	Proteobacteria	Gammaproteobacteria	Betaproteobacteriales	TRA3-20	NA	NA
ASV_805	Bacteria	Proteobacteria	Alphaproteobacteria	Rhizobiales	Xanthobacteraceae	Pseudorhodoplanes	NA
ASV_806	Bacteria	Proteobacteria	Alphaproteobacteria	Sphingomonadales	Sphingomonadaceae	NA	NA
ASV_807	Bacteria	Planctomycetes	Phycisphaerae	Tepidisphaerales	WD2101_soil_group	NA	NA
ASV_808	Bacteria	Acidobacteria	Subgroup_6	Unknown_Order	Unknown_Family	Vicinamibacter	NA
ASV_809	Bacteria	Chloroflexi	TK10	NA	NA	NA	NA
ASV_810	Bacteria	Chloroflexi	Chloroflexia	Chloroflexales	Roseiflexaceae	NA	NA
ASV_811	Bacteria	Acidobacteria	Blastocatellia_(Subgroup_4)	Pyrinomonadales	Pyrinomonadaceae	RB41	NA
ASV_812	Bacteria	Acidobacteria	Blastocatellia_(Subgroup_4)	11-24	NA	NA	NA
ASV_813	Bacteria	Gemmatimonadetes	Gemmatimonadetes	Gemmatimonadales	Gemmatimonadaceae	Gemmatirosa	NA
ASV_814	Bacteria	Actinobacteria	Actinobacteria	Micrococcales	Microbacteriaceae	Yonghaparkia	alkaliphila
ASV_815	Bacteria	Verrucomicrobia	Verrucomicrobiae	Chthoniobacterales	Chthoniobacteraceae	Candidatus_Udaeobacter	NA
ASV_816	Bacteria	Planctomycetes	Planctomycetacia	Gemmatales	Gemmataceae	Gemmata	NA
ASV_817	Bacteria	Actinobacteria	Actinobacteria	Frankiales	Geodermatophilaceae	Modestobacter	NA
ASV_818	Bacteria	Chloroflexi	Chloroflexia	Chloroflexales	Roseiflexaceae	NA	NA
ASV_819	Bacteria	Gemmatimonadetes	Gemmatimonadetes	Gemmatimonadales	Gemmatimonadaceae	Gemmatirosa	NA
ASV_820	Bacteria	Chloroflexi	KD4-96	NA	NA	NA	NA
ASV_821	Bacteria	Chloroflexi	TK10	NA	NA	NA	NA
ASV_822	Bacteria	Actinobacteria	Actinobacteria	Corynebacteriales	Mycobacteriaceae	Mycobacterium	NA
ASV_823	Bacteria	Gemmatimonadetes	Gemmatimonadetes	Gemmatimonadales	Gemmatimonadaceae	Gemmatirosa	NA
ASV_824	Bacteria	Chloroflexi	TK10	NA	NA	NA	NA
ASV_825	Bacteria	Proteobacteria	Alphaproteobacteria	Rhizobiales	Xanthobacteraceae	Pseudolabrys	NA
ASV_826	Bacteria	Planctomycetes	Phycisphaerae	Tepidisphaerales	WD2101_soil_group	NA	NA
ASV_827	Bacteria	Acidobacteria	Blastocatellia_(Subgroup_4)	Pyrinomonadales	Pyrinomonadaceae	RB41	NA
ASV_828	Bacteria	Chloroflexi	KD4-96	NA	NA	NA	NA
ASV_829	Bacteria	Planctomycetes	Planctomycetacia	Pirellulales	Pirellulaceae	Pirellula	NA
ASV_830	Bacteria	Actinobacteria	Thermoleophilia	Gaiellales	NA	NA	NA
ASV_831	Bacteria	Chloroflexi	JG30-KF-CM66	NA	NA	NA	NA
ASV_832	Bacteria	NA	NA	NA	NA	NA	NA
ASV_833	Bacteria	Actinobacteria	Rubrobacteria	Rubrobacterales	Rubrobacteriaceae	Rubrobacter	NA
ASV_834	Bacteria	Proteobacteria	Gammaproteobacteria	Betaproteobacteriales	Nitrosomonadaceae	MND1	NA
ASV_835	Bacteria	Planctomycetes	Phycisphaerae	Tepidisphaerales	WD2101_soil_group	NA	NA
ASV_836	Bacteria	Acidobacteria	Blastocatellia_(Subgroup_4)	Pyrinomonadales	Pyrinomonadaceae	RB41	NA
ASV_837	Bacteria	Gemmatimonadetes	Gemmatimonadetes	Gemmatimonadales	Gemmatimonadaceae	NA	NA
ASV_838	Bacteria	Gemmatimonadetes	S0134_terrestrial_group	NA	NA	NA	NA
ASV_839	Bacteria	Actinobacteria	Thermoleophilia	Solirubrobacterales	67-14	NA	NA
ASV_840	Bacteria	Chloroflexi	Chloroflexia	Thermomicrobiales	JG30-KF-CM45	NA	NA
ASV_841	Bacteria	Armatimonadetes	Armatimonadia	Armatimonadales	NA	NA	NA
ASV_842	Bacteria	Verrucomicrobia	Verrucomicrobiae	Pedosphaerales	Pedosphaeraceae	Pedosphaera	NA
ASV_843	Bacteria	Nitrospirae	Nitrospira	Nitrospirales	Nitrospiraceae	Nitrospira	NA
ASV_844	Bacteria	Entotheonellaeota	Entotheonellia	Entotheonellales	Entotheonellaceae	NA	NA
ASV_845	Bacteria	Verrucomicrobia	Verrucomicrobiae	Opitutales	Opitutaceae	NA	NA
ASV_846	Bacteria	Bacteroidetes	Bacteroidia	Chitinophagales	Chitinophagaceae	Flavisolibacter	NA
ASV_847	Bacteria	Acidobacteria	Acidobacteriia	Solibacterales	Solibacteraceae_(Subgroup_3)	Bryobacter	NA
ASV_848	Bacteria	Planctomycetes	Phycisphaerae	Tepidisphaerales	WD2101_soil_group	NA	NA
ASV_849	Bacteria	Proteobacteria	Gammaproteobacteria	Betaproteobacteriales	Burkholderiaceae	Noviherbaspirillum	NA
ASV_850	Bacteria	Acidobacteria	Blastocatellia_(Subgroup_4)	Pyrinomonadales	Pyrinomonadaceae	RB41	NA
ASV_851	Bacteria	Gemmatimonadetes	Gemmatimonadetes	Gemmatimonadales	Gemmatimonadaceae	Gemmatirosa	NA
ASV_852	Bacteria	Acidobacteria	Blastocatellia_(Subgroup_4)	Pyrinomonadales	Pyrinomonadaceae	RB41	NA
ASV_853	Bacteria	Actinobacteria	Actinobacteria	Pseudonocardiales	Pseudonocardiaceae	NA	NA
ASV_854	Bacteria	Actinobacteria	Actinobacteria	Kineosporiales	Kineosporiaceae	Angustibacter	peucedani
ASV_855	Bacteria	Planctomycetes	Phycisphaerae	Tepidisphaerales	WD2101_soil_group	NA	NA
ASV_856	Bacteria	Actinobacteria	Actinobacteria	Pseudonocardiales	Pseudonocardiaceae	Amycolatopsis	NA
ASV_857	Bacteria	Proteobacteria	Alphaproteobacteria	Rhizobiales	Beijerinckiaceae	Methylobacterium	NA
ASV_858	Bacteria	Acidobacteria	Acidobacteriia	Solibacterales	Solibacteraceae_(Subgroup_3)	Candidatus_Solibacter	NA
ASV_859	Bacteria	Gemmatimonadetes	Gemmatimonadetes	Gemmatimonadales	Gemmatimonadaceae	Gemmatirosa	NA
ASV_860	Bacteria	Chloroflexi	Ktedonobacteria	Ktedonobacterales	Ktedonobacteraceae	NA	NA
ASV_861	Bacteria	Proteobacteria	Alphaproteobacteria	Rhizobiales	Rhizobiaceae	Mesorhizobium	NA
ASV_862	Bacteria	Gemmatimonadetes	Longimicrobia	Longimicrobiales	Longimicrobiaceae	NA	NA
ASV_863	Bacteria	Proteobacteria	Deltaproteobacteria	Myxococcales	BIrii41	NA	NA
ASV_864	Bacteria	Bacteroidetes	Bacteroidia	Chitinophagales	Chitinophagaceae	Flavitalea	NA
ASV_865	Bacteria	Proteobacteria	Alphaproteobacteria	Reyranellales	Reyranellaceae	NA	NA
ASV_866	Bacteria	Proteobacteria	Gammaproteobacteria	Betaproteobacteriales	Burkholderiaceae	Noviherbaspirillum	NA
ASV_867	Bacteria	Proteobacteria	Alphaproteobacteria	Thalassobaculales	NA	NA	NA
ASV_868	Bacteria	Gemmatimonadetes	Gemmatimonadetes	Gemmatimonadales	Gemmatimonadaceae	NA	NA
ASV_869	Bacteria	Actinobacteria	Actinobacteria	Streptosporangiales	Thermomonosporaceae	Actinomadura	NA
ASV_870	Bacteria	Bacteroidetes	Bacteroidia	Chitinophagales	Chitinophagaceae	Flavisolibacter	NA
ASV_871	Bacteria	NA	NA	NA	NA	NA	NA
ASV_872	Bacteria	Chloroflexi	Chloroflexia	Chloroflexales	Roseiflexaceae	NA	NA
ASV_873	Bacteria	Verrucomicrobia	Verrucomicrobiae	Opitutales	Opitutaceae	Lacunisphaera	NA
ASV_874	Bacteria	Acidobacteria	Blastocatellia_(Subgroup_4)	Pyrinomonadales	Pyrinomonadaceae	RB41	NA
ASV_875	Bacteria	Cyanobacteria	Oxyphotobacteria	Chloroplast	NA	NA	NA
ASV_876	Bacteria	Gemmatimonadetes	Gemmatimonadetes	Gemmatimonadales	Gemmatimonadaceae	Gemmatimonas	NA
ASV_877	Bacteria	Patescibacteria	Saccharimonadia	Saccharimonadales	Saccharimonadaceae	NA	NA
ASV_878	Bacteria	Proteobacteria	Gammaproteobacteria	Betaproteobacteriales	SC-I-84	NA	NA
ASV_879	Bacteria	Proteobacteria	Alphaproteobacteria	Caulobacterales	Hyphomonadaceae	NA	NA
ASV_880	Bacteria	Acidobacteria	Blastocatellia_(Subgroup_4)	Pyrinomonadales	Pyrinomonadaceae	RB41	NA
ASV_881	Bacteria	Chloroflexi	KD4-96	NA	NA	NA	NA
ASV_882	Bacteria	Acidobacteria	Holophagae	Subgroup_7	NA	NA	NA
ASV_883	Bacteria	Chloroflexi	KD4-96	NA	NA	NA	NA
ASV_884	Bacteria	Actinobacteria	Acidimicrobiia	NA	NA	NA	NA
ASV_885	Bacteria	Proteobacteria	Alphaproteobacteria	Elsterales	NA	NA	NA
ASV_886	Bacteria	Chloroflexi	KD4-96	NA	NA	NA	NA
ASV_887	Bacteria	Verrucomicrobia	Verrucomicrobiae	Verrucomicrobiales	Verrucomicrobiaceae	Prosthecobacter	NA
ASV_888	Bacteria	Gemmatimonadetes	Gemmatimonadetes	Gemmatimonadales	Gemmatimonadaceae	Gemmatirosa	NA
ASV_889	Bacteria	Chloroflexi	Chloroflexia	Chloroflexales	Roseiflexaceae	NA	NA
ASV_890	Bacteria	Cyanobacteria	Oxyphotobacteria	Nostocales	Coleofasciculaceae	Microcoleus_Es-Yyy1400	NA
ASV_891	Bacteria	Cyanobacteria	Oxyphotobacteria	Nostocales	Phormidiaceae	NA	NA
ASV_892	Bacteria	Proteobacteria	Deltaproteobacteria	Myxococcales	Polyangiaceae	Polyangium	NA
ASV_893	Bacteria	Gemmatimonadetes	Longimicrobia	Longimicrobiales	Longimicrobiaceae	Longimicrobium	NA
ASV_894	Bacteria	Actinobacteria	Actinobacteria	Pseudonocardiales	Pseudonocardiaceae	Kibdelosporangium	philippinense
ASV_895	Bacteria	Proteobacteria	Deltaproteobacteria	Myxococcales	Archangiaceae	Archangium	NA
ASV_896	Bacteria	Actinobacteria	Acidimicrobiia	IMCC26256	NA	NA	NA
ASV_897	Bacteria	Actinobacteria	NA	NA	NA	NA	NA
ASV_898	Bacteria	Chloroflexi	Chloroflexia	Kallotenuales	AKIW781	NA	NA
ASV_899	Bacteria	Proteobacteria	Gammaproteobacteria	Gammaproteobacteria_Incertae_Sedis	Unknown_Family	Acidibacter	NA
ASV_900	Bacteria	Planctomycetes	Phycisphaerae	Tepidisphaerales	WD2101_soil_group	NA	NA
ASV_901	Bacteria	Actinobacteria	Actinobacteria	Corynebacteriales	Mycobacteriaceae	Mycobacterium	NA
ASV_902	Bacteria	Proteobacteria	Alphaproteobacteria	Sphingomonadales	Sphingomonadaceae	Sphingomonas	NA
ASV_903	Bacteria	Acidobacteria	Blastocatellia_(Subgroup_4)	Pyrinomonadales	Pyrinomonadaceae	RB41	NA
ASV_904	Bacteria	Acidobacteria	Blastocatellia_(Subgroup_4)	Pyrinomonadales	Pyrinomonadaceae	RB41	NA
ASV_905	Bacteria	Planctomycetes	Planctomycetacia	Gemmatales	Gemmataceae	Gemmata	NA
ASV_906	Bacteria	Chloroflexi	Chloroflexia	Thermomicrobiales	JG30-KF-CM45	NA	NA
ASV_907	Bacteria	Bacteroidetes	Bacteroidia	Chitinophagales	Chitinophagaceae	NA	NA
ASV_908	Bacteria	Acidobacteria	Blastocatellia_(Subgroup_4)	Pyrinomonadales	Pyrinomonadaceae	RB41	NA
ASV_909	Bacteria	Proteobacteria	Alphaproteobacteria	Rhizobiales	Beijerinckiaceae	Psychroglaciecola	NA
ASV_910	Bacteria	Actinobacteria	Thermoleophilia	Solirubrobacterales	Solirubrobacteraceae	Solirubrobacter	NA
ASV_911	Bacteria	Chloroflexi	Chloroflexia	Kallotenuales	AKIW781	NA	NA
ASV_912	Bacteria	Acidobacteria	Blastocatellia_(Subgroup_4)	Pyrinomonadales	Pyrinomonadaceae	RB41	NA
ASV_913	Bacteria	Chloroflexi	Chloroflexia	Chloroflexales	Roseiflexaceae	NA	NA
ASV_914	Bacteria	Proteobacteria	Alphaproteobacteria	Rhizobiales	NA	NA	NA
ASV_915	Bacteria	Proteobacteria	Gammaproteobacteria	Betaproteobacteriales	NA	NA	NA
ASV_916	Bacteria	Proteobacteria	Deltaproteobacteria	RCP2-54	NA	NA	NA
ASV_917	Bacteria	Chloroflexi	SHA-26	NA	NA	NA	NA
ASV_918	Bacteria	Gemmatimonadetes	Gemmatimonadetes	Gemmatimonadales	Gemmatimonadaceae	NA	NA
ASV_919	Bacteria	Acidobacteria	Blastocatellia_(Subgroup_4)	Pyrinomonadales	Pyrinomonadaceae	RB41	NA
ASV_920	Bacteria	Chloroflexi	Chloroflexia	Kallotenuales	AKIW781	NA	NA
ASV_921	Bacteria	Bacteroidetes	Bacteroidia	Chitinophagales	Chitinophagaceae	NA	NA
ASV_922	Bacteria	Actinobacteria	Thermoleophilia	Solirubrobacterales	67-14	NA	NA
ASV_923	Bacteria	Proteobacteria	Alphaproteobacteria	Acetobacterales	Acetobacteraceae	NA	NA
ASV_924	Bacteria	Actinobacteria	Actinobacteria	Pseudonocardiales	Pseudonocardiaceae	Pseudonocardia	NA
ASV_925	Bacteria	Acidobacteria	Blastocatellia_(Subgroup_4)	Pyrinomonadales	Pyrinomonadaceae	RB41	NA
ASV_926	Bacteria	Proteobacteria	Gammaproteobacteria	Betaproteobacteriales	Burkholderiaceae	Ramlibacter	NA
ASV_927	Bacteria	Gemmatimonadetes	Gemmatimonadetes	Gemmatimonadales	Gemmatimonadaceae	Gemmatirosa	NA
ASV_928	Bacteria	Planctomycetes	Planctomycetacia	Isosphaerales	Isosphaeraceae	NA	NA
ASV_929	Bacteria	Acidobacteria	Acidobacteriia	Acidobacteriales	NA	NA	NA
ASV_930	Bacteria	Actinobacteria	Actinobacteria	Propionibacteriales	Nocardioidaceae	Nocardioides	NA
ASV_931	Bacteria	Actinobacteria	Actinobacteria	Streptosporangiales	Thermomonosporaceae	Actinomadura	NA
ASV_932	Bacteria	Acidobacteria	Blastocatellia_(Subgroup_4)	Pyrinomonadales	Pyrinomonadaceae	RB41	NA
ASV_933	Bacteria	Proteobacteria	Alphaproteobacteria	Tistrellales	Geminicoccaceae	Candidatus_Alysiosphaera	NA
ASV_934	Bacteria	Chloroflexi	KD4-96	NA	NA	NA	NA
ASV_935	Bacteria	Planctomycetes	Planctomycetacia	Pirellulales	Pirellulaceae	Pirellula	NA
ASV_936	Bacteria	Chloroflexi	Ktedonobacteria	Ktedonobacterales	Ktedonobacteraceae	Ktedonobacter	NA
ASV_937	Bacteria	Acidobacteria	Holophagae	Subgroup_7	NA	NA	NA
ASV_938	Bacteria	Proteobacteria	Gammaproteobacteria	Betaproteobacteriales	Rhodocyclaceae	NA	NA
ASV_939	Bacteria	Actinobacteria	Actinobacteria	Micromonosporales	Micromonosporaceae	Virgisporangium	NA
ASV_940	Bacteria	Gemmatimonadetes	Gemmatimonadetes	Gemmatimonadales	Gemmatimonadaceae	Gemmatirosa	NA
ASV_941	Bacteria	Gemmatimonadetes	Gemmatimonadetes	Gemmatimonadales	Gemmatimonadaceae	NA	NA
ASV_942	Bacteria	Cyanobacteria	Oxyphotobacteria	Nostocales	NA	NA	NA
ASV_943	Bacteria	Planctomycetes	Planctomycetacia	Gemmatales	Gemmataceae	Gemmata	NA
ASV_944	Bacteria	Acidobacteria	Blastocatellia_(Subgroup_4)	Pyrinomonadales	Pyrinomonadaceae	RB41	NA
ASV_945	Bacteria	Gemmatimonadetes	Longimicrobia	Longimicrobiales	Longimicrobiaceae	NA	NA
ASV_946	Bacteria	Bacteroidetes	Bacteroidia	Chitinophagales	Chitinophagaceae	Flavisolibacter	NA
ASV_947	Bacteria	Actinobacteria	Rubrobacteria	Rubrobacterales	Rubrobacteriaceae	Rubrobacter	NA
ASV_948	Bacteria	Proteobacteria	Alphaproteobacteria	Tistrellales	Geminicoccaceae	Candidatus_Alysiosphaera	NA
ASV_949	Bacteria	Actinobacteria	Thermoleophilia	Solirubrobacterales	Solirubrobacteraceae	Conexibacter	NA
ASV_950	Bacteria	Proteobacteria	Alphaproteobacteria	Rhizobiales	Xanthobacteraceae	NA	NA
ASV_951	Bacteria	Proteobacteria	Deltaproteobacteria	Myxococcales	Archangiaceae	Archangium	NA
ASV_952	Bacteria	Proteobacteria	Alphaproteobacteria	Rhizobiales	Devosiaceae	Devosia	NA
ASV_953	Bacteria	Chloroflexi	TK10	NA	NA	NA	NA
ASV_954	Bacteria	Gemmatimonadetes	Gemmatimonadetes	Gemmatimonadales	Gemmatimonadaceae	Gemmatirosa	NA
ASV_955	Bacteria	Acidobacteria	Blastocatellia_(Subgroup_4)	Pyrinomonadales	Pyrinomonadaceae	RB41	NA
ASV_956	Bacteria	Patescibacteria	Saccharimonadia	Saccharimonadales	Saccharimonadaceae	NA	NA
ASV_957	Bacteria	Proteobacteria	Alphaproteobacteria	Rhizobiales	Rhizobiaceae	NA	NA
ASV_958	Bacteria	Proteobacteria	Deltaproteobacteria	Myxococcales	Sandaracinaceae	NA	NA
ASV_959	Bacteria	Gemmatimonadetes	Gemmatimonadetes	Gemmatimonadales	Gemmatimonadaceae	Gemmatirosa	NA
ASV_960	Bacteria	Bacteroidetes	Bacteroidia	Chitinophagales	Chitinophagaceae	NA	NA
ASV_961	Bacteria	Acidobacteria	Blastocatellia_(Subgroup_4)	11-24	NA	NA	NA
ASV_962	Bacteria	Chloroflexi	Anaerolineae	SBR1031	A4b	NA	NA
ASV_963	Bacteria	Gemmatimonadetes	Gemmatimonadetes	Gemmatimonadales	Gemmatimonadaceae	Gemmatirosa	NA
ASV_964	Bacteria	Actinobacteria	Thermoleophilia	Solirubrobacterales	67-14	NA	NA
ASV_965	Bacteria	Chloroflexi	Ktedonobacteria	Ktedonobacterales	Ktedonobacteraceae	NA	NA
ASV_966	Bacteria	Chloroflexi	KD4-96	NA	NA	NA	NA
ASV_967	Bacteria	Cyanobacteria	Oxyphotobacteria	Nostocales	NA	NA	NA
ASV_968	Bacteria	Gemmatimonadetes	Gemmatimonadetes	Gemmatimonadales	Gemmatimonadaceae	Gemmatimonas	NA
ASV_969	Bacteria	Verrucomicrobia	Verrucomicrobiae	Chthoniobacterales	Chthoniobacteraceae	Chthoniobacter	NA
ASV_970	Bacteria	Gemmatimonadetes	Gemmatimonadetes	Gemmatimonadales	Gemmatimonadaceae	Gemmatimonas	NA
ASV_971	Bacteria	Proteobacteria	Gammaproteobacteria	Betaproteobacteriales	Nitrosomonadaceae	Ellin6067	NA
ASV_972	Bacteria	Proteobacteria	Gammaproteobacteria	Betaproteobacteriales	Burkholderiaceae	Oxalicibacterium	NA
ASV_973	Bacteria	Proteobacteria	Alphaproteobacteria	NA	NA	NA	NA
ASV_974	Bacteria	Bacteroidetes	Bacteroidia	Chitinophagales	Chitinophagaceae	NA	NA
ASV_975	Bacteria	Acidobacteria	Holophagae	Subgroup_7	NA	NA	NA
ASV_976	Bacteria	Proteobacteria	Deltaproteobacteria	Myxococcales	Haliangiaceae	Haliangium	NA
ASV_977	Bacteria	Actinobacteria	Actinobacteria	Streptosporangiales	Streptosporangiaceae	NA	NA
ASV_978	Bacteria	Actinobacteria	Actinobacteria	Micromonosporales	Micromonosporaceae	NA	NA
ASV_979	Bacteria	Planctomycetes	Phycisphaerae	Tepidisphaerales	WD2101_soil_group	NA	NA
ASV_980	Bacteria	Gemmatimonadetes	Gemmatimonadetes	Gemmatimonadales	Gemmatimonadaceae	Gemmatimonas	NA
ASV_981	Bacteria	Proteobacteria	Alphaproteobacteria	Rhizobiales	Xanthobacteraceae	Pseudorhodoplanes	NA
ASV_982	Bacteria	Acidobacteria	Holophagae	Subgroup_7	NA	NA	NA
ASV_983	Bacteria	Actinobacteria	Thermoleophilia	Solirubrobacterales	67-14	NA	NA
ASV_984	Bacteria	Proteobacteria	Gammaproteobacteria	Betaproteobacteriales	Nitrosomonadaceae	mle1-7	NA
ASV_985	Bacteria	Proteobacteria	Gammaproteobacteria	Xanthomonadales	Rhodanobacteraceae	Dyella	NA
ASV_986	Bacteria	Gemmatimonadetes	Gemmatimonadetes	Gemmatimonadales	Gemmatimonadaceae	Gemmatirosa	NA
ASV_987	Bacteria	Acidobacteria	Blastocatellia_(Subgroup_4)	Pyrinomonadales	Pyrinomonadaceae	RB41	NA
ASV_988	Bacteria	Acidobacteria	Subgroup_6	NA	NA	NA	NA
ASV_989	Bacteria	Entotheonellaeota	Entotheonellia	Entotheonellales	Entotheonellaceae	NA	NA
ASV_990	Bacteria	Proteobacteria	Alphaproteobacteria	Tistrellales	Geminicoccaceae	Candidatus_Alysiosphaera	NA
ASV_991	Bacteria	Actinobacteria	Actinobacteria	Micromonosporales	Micromonosporaceae	Dactylosporangium	NA
ASV_992	Bacteria	Bacteroidetes	Bacteroidia	Chitinophagales	Chitinophagaceae	NA	NA
ASV_993	Bacteria	Chloroflexi	Chloroflexia	Kallotenuales	AKIW781	NA	NA
ASV_994	Bacteria	Actinobacteria	Actinobacteria	Pseudonocardiales	Pseudonocardiaceae	Pseudonocardia	NA
ASV_995	Bacteria	Proteobacteria	Alphaproteobacteria	Rhodobacterales	Rhodobacteraceae	Seohaeicola	saemankumensis
ASV_996	Bacteria	Chloroflexi	Ktedonobacteria	NA	NA	NA	NA
ASV_997	Bacteria	Bacteroidetes	Bacteroidia	Cytophagales	Microscillaceae	NA	NA
ASV_998	Bacteria	Proteobacteria	Deltaproteobacteria	Myxococcales	Sandaracinaceae	NA	NA
ASV_999	Bacteria	Bacteroidetes	Bacteroidia	Chitinophagales	Chitinophagaceae	Flavitalea	NA
ASV_1000	Bacteria	Chloroflexi	Ktedonobacteria	Ktedonobacterales	Ktedonobacteraceae	NA	NA
ASV_1001	Bacteria	Planctomycetes	Planctomycetacia	Isosphaerales	Isosphaeraceae	NA	NA
ASV_1002	Bacteria	Acidobacteria	Thermoanaerobaculia	Thermoanaerobaculales	Thermoanaerobaculaceae	Subgroup_10	NA
ASV_1003	Bacteria	Acidobacteria	Acidobacteriia	Acidobacteriales	Acidobacteriaceae_(Subgroup_1)	NA	NA
ASV_1004	Bacteria	Gemmatimonadetes	Gemmatimonadetes	Gemmatimonadales	Gemmatimonadaceae	Gemmatirosa	NA
ASV_1005	Bacteria	Actinobacteria	Actinobacteria	Frankiales	Geodermatophilaceae	Geodermatophilus	NA
ASV_1006	Bacteria	Actinobacteria	Actinobacteria	Pseudonocardiales	Pseudonocardiaceae	Pseudonocardia	NA
ASV_1007	Bacteria	Bacteroidetes	Bacteroidia	Chitinophagales	Chitinophagaceae	Flavisolibacter	ginsengiterrae
ASV_1008	Bacteria	Proteobacteria	Deltaproteobacteria	Myxococcales	Haliangiaceae	Haliangium	NA
ASV_1009	Bacteria	Gemmatimonadetes	S0134_terrestrial_group	NA	NA	NA	NA
ASV_1010	Bacteria	Acidobacteria	Blastocatellia_(Subgroup_4)	Pyrinomonadales	Pyrinomonadaceae	RB41	NA
ASV_1011	Bacteria	Chloroflexi	Chloroflexia	Chloroflexales	Roseiflexaceae	NA	NA
ASV_1012	Bacteria	Acidobacteria	Blastocatellia_(Subgroup_4)	Blastocatellales	Blastocatellaceae	Blastocatella	NA
ASV_1013	Bacteria	Cyanobacteria	Oxyphotobacteria	Oxyphotobacteria_Incertae_Sedis	Unknown_Family	NA	NA
ASV_1014	Bacteria	Proteobacteria	Gammaproteobacteria	Betaproteobacteriales	Nitrosomonadaceae	MND1	NA
ASV_1015	Bacteria	Chloroflexi	Chloroflexia	Chloroflexales	Chloroflexaceae	FFCH7168	NA
ASV_1016	Bacteria	Actinobacteria	Actinobacteria	Propionibacteriales	Nocardioidaceae	Nocardioides	NA
ASV_1017	Bacteria	Proteobacteria	Alphaproteobacteria	Acetobacterales	Acetobacteraceae	Paracraurococcus	ruber
ASV_1018	Bacteria	Chloroflexi	Chloroflexia	Thermomicrobiales	Thermomicrobiaceae	Nitrolancea	NA
ASV_1019	Bacteria	Proteobacteria	Alphaproteobacteria	Dongiales	Dongiaceae	Dongia	soli
ASV_1020	Bacteria	Actinobacteria	Actinobacteria	Micromonosporales	Micromonosporaceae	NA	NA
ASV_1021	Bacteria	Proteobacteria	Gammaproteobacteria	Betaproteobacteriales	Burkholderiaceae	NA	NA
ASV_1022	Bacteria	Proteobacteria	Alphaproteobacteria	Rhizobiales	Rhizobiaceae	Allorhizobium-Neorhizobium-Pararhizobium-Rhizobium	NA
ASV_1023	Bacteria	Actinobacteria	Actinobacteria	Micromonosporales	Micromonosporaceae	Dactylosporangium	NA
ASV_1024	Bacteria	Gemmatimonadetes	Gemmatimonadetes	Gemmatimonadales	Gemmatimonadaceae	Gemmatirosa	NA
ASV_1025	Bacteria	Armatimonadetes	Armatimonadia	Armatimonadales	NA	NA	NA
ASV_1026	Bacteria	Gemmatimonadetes	Gemmatimonadetes	Gemmatimonadales	Gemmatimonadaceae	Gemmatirosa	NA
ASV_1027	Bacteria	Chloroflexi	NA	NA	NA	NA	NA
ASV_1028	Bacteria	Cyanobacteria	Oxyphotobacteria	Nostocales	Coleofasciculaceae	NA	NA
ASV_1029	Bacteria	Gemmatimonadetes	Gemmatimonadetes	Gemmatimonadales	Gemmatimonadaceae	Gemmatimonas	NA
ASV_1030	Bacteria	Actinobacteria	Thermoleophilia	Solirubrobacterales	67-14	NA	NA
ASV_1031	Bacteria	Acidobacteria	Blastocatellia_(Subgroup_4)	Pyrinomonadales	Pyrinomonadaceae	RB41	NA
ASV_1032	Bacteria	Proteobacteria	Alphaproteobacteria	Rhizobiales	Rhizobiaceae	Aurantimonas	NA
ASV_1033	Bacteria	Acidobacteria	Subgroup_6	NA	NA	NA	NA
ASV_1034	Bacteria	Proteobacteria	Alphaproteobacteria	Rhodobacterales	Rhodobacteraceae	Tabrizicola	NA
ASV_1035	Bacteria	Planctomycetes	Planctomycetacia	Gemmatales	Gemmataceae	Gemmata	NA
ASV_1036	Bacteria	Actinobacteria	Actinobacteria	Micrococcales	Promicromonosporaceae	Isoptericola	NA
ASV_1037	Bacteria	Proteobacteria	Alphaproteobacteria	Tistrellales	Geminicoccaceae	Candidatus_Alysiosphaera	NA
ASV_1038	Bacteria	Actinobacteria	Acidimicrobiia	Microtrichales	Ilumatobacteraceae	NA	NA
ASV_1039	Bacteria	Bacteroidetes	Ignavibacteria	Kryptoniales	MSB-3C8	NA	NA
ASV_1040	Bacteria	Actinobacteria	Actinobacteria	Micrococcales	NA	NA	NA
ASV_1041	Bacteria	Patescibacteria	Saccharimonadia	Saccharimonadales	NA	NA	NA
ASV_1042	Bacteria	Proteobacteria	Gammaproteobacteria	Betaproteobacteriales	SC-I-84	NA	NA
ASV_1043	Bacteria	Proteobacteria	Alphaproteobacteria	Sphingomonadales	Sphingomonadaceae	Ellin6055	NA
ASV_1044	Bacteria	Bacteroidetes	Bacteroidia	Chitinophagales	Chitinophagaceae	Flavisolibacter	NA
ASV_1045	Bacteria	Proteobacteria	Alphaproteobacteria	Rhizobiales	Xanthobacteraceae	NA	NA
ASV_1046	Bacteria	Proteobacteria	Deltaproteobacteria	Myxococcales	mle1-27	NA	NA
ASV_1047	Bacteria	Patescibacteria	Saccharimonadia	Saccharimonadales	Saccharimonadaceae	NA	NA
ASV_1048	Bacteria	Gemmatimonadetes	Longimicrobia	Longimicrobiales	Longimicrobiaceae	NA	NA
ASV_1049	Bacteria	Actinobacteria	Acidimicrobiia	IMCC26256	NA	NA	NA
ASV_1050	Bacteria	Acidobacteria	Holophagae	Subgroup_7	NA	NA	NA
ASV_1051	Bacteria	Firmicutes	Bacilli	Bacillales	Bacillaceae	NA	NA
ASV_1052	Bacteria	Proteobacteria	Alphaproteobacteria	Rickettsiales	SM2D12	NA	NA
ASV_1053	Bacteria	Chloroflexi	TK10	NA	NA	NA	NA
ASV_1054	Bacteria	Chloroflexi	TK10	NA	NA	NA	NA
ASV_1055	Bacteria	Planctomycetes	Planctomycetacia	Gemmatales	Gemmataceae	Gemmata	NA
ASV_1056	Bacteria	Gemmatimonadetes	Gemmatimonadetes	Gemmatimonadales	Gemmatimonadaceae	NA	NA
ASV_1057	Bacteria	Chloroflexi	Ktedonobacteria	Ktedonobacterales	Ktedonobacteraceae	1921-03-01	NA
ASV_1058	Bacteria	Gemmatimonadetes	Longimicrobia	Longimicrobiales	Longimicrobiaceae	NA	NA
ASV_1059	Bacteria	Cyanobacteria	Oxyphotobacteria	Chloroplast	NA	NA	NA
ASV_1060	Bacteria	Gemmatimonadetes	Gemmatimonadetes	Gemmatimonadales	Gemmatimonadaceae	Gemmatirosa	NA
ASV_1061	Bacteria	Chloroflexi	AD3	NA	NA	NA	NA
ASV_1062	Bacteria	Gemmatimonadetes	Longimicrobia	Longimicrobiales	Longimicrobiaceae	Longimicrobium	NA
ASV_1063	Bacteria	Gemmatimonadetes	Gemmatimonadetes	Gemmatimonadales	Gemmatimonadaceae	Gemmatimonas	NA
ASV_1064	Bacteria	Actinobacteria	Thermoleophilia	Solirubrobacterales	Solirubrobacteraceae	Conexibacter	NA
ASV_1065	Bacteria	Acidobacteria	Blastocatellia_(Subgroup_4)	Blastocatellales	Blastocatellaceae	Blastocatella	NA
ASV_1066	Bacteria	Planctomycetes	Planctomycetacia	Planctomycetales	NA	NA	NA
ASV_1067	Bacteria	Planctomycetes	Phycisphaerae	Tepidisphaerales	WD2101_soil_group	NA	NA
ASV_1068	Bacteria	Planctomycetes	Phycisphaerae	Tepidisphaerales	WD2101_soil_group	NA	NA
ASV_1069	Bacteria	Chloroflexi	Anaerolineae	Caldilineales	Caldilineaceae	NA	NA
ASV_1070	Bacteria	Gemmatimonadetes	Gemmatimonadetes	Gemmatimonadales	Gemmatimonadaceae	Gemmatimonas	NA
ASV_1071	Bacteria	Gemmatimonadetes	Gemmatimonadetes	Gemmatimonadales	Gemmatimonadaceae	NA	NA
ASV_1072	Bacteria	Gemmatimonadetes	Gemmatimonadetes	Gemmatimonadales	Gemmatimonadaceae	Gemmatimonas	NA
ASV_1073	Bacteria	Acidobacteria	Subgroup_6	NA	NA	NA	NA
ASV_1074	Bacteria	Gemmatimonadetes	Longimicrobia	Longimicrobiales	Longimicrobiaceae	NA	NA
ASV_1075	Bacteria	Chloroflexi	KD4-96	NA	NA	NA	NA
ASV_1076	Bacteria	Gemmatimonadetes	Gemmatimonadetes	Gemmatimonadales	Gemmatimonadaceae	Gemmatirosa	NA
ASV_1077	Bacteria	Chloroflexi	Chloroflexia	Thermomicrobiales	JG30-KF-CM45	NA	NA
ASV_1078	Bacteria	Chloroflexi	Chloroflexia	Kallotenuales	AKIW781	NA	NA
ASV_1079	Bacteria	Bacteroidetes	Bacteroidia	Chitinophagales	Chitinophagaceae	NA	NA
ASV_1080	Bacteria	Armatimonadetes	Armatimonadia	Armatimonadales	NA	NA	NA
ASV_1081	Bacteria	Proteobacteria	Gammaproteobacteria	Betaproteobacteriales	NA	NA	NA
ASV_1082	Bacteria	Actinobacteria	Actinobacteria	Streptosporangiales	Streptosporangiaceae	NA	NA
ASV_1083	Bacteria	Planctomycetes	Phycisphaerae	Tepidisphaerales	CPla-3_termite_group	NA	NA
ASV_1084	Bacteria	Verrucomicrobia	Verrucomicrobiae	Verrucomicrobiales	Rubritaleaceae	Luteolibacter	NA
ASV_1085	Bacteria	Gemmatimonadetes	Gemmatimonadetes	Gemmatimonadales	Gemmatimonadaceae	NA	NA
ASV_1086	Bacteria	Proteobacteria	Alphaproteobacteria	Caulobacterales	Hyphomonadaceae	Hirschia	NA
ASV_1087	Bacteria	Bacteroidetes	Bacteroidia	Cytophagales	Spirosomaceae	Persicitalea	NA
ASV_1088	Bacteria	Gemmatimonadetes	Longimicrobia	Longimicrobiales	Longimicrobiaceae	NA	NA
ASV_1089	Bacteria	Chloroflexi	JG30-KF-CM66	NA	NA	NA	NA
ASV_1090	Bacteria	Proteobacteria	Gammaproteobacteria	Betaproteobacteriales	Nitrosomonadaceae	Ellin6067	NA
ASV_1091	Bacteria	Acidobacteria	Blastocatellia_(Subgroup_4)	DS-100	NA	NA	NA
ASV_1092	Bacteria	Bacteroidetes	Bacteroidia	Cytophagales	Spirosomaceae	NA	NA
ASV_1093	Bacteria	Chloroflexi	Chloroflexia	Thermomicrobiales	JG30-KF-CM45	NA	NA
ASV_1094	Bacteria	Actinobacteria	Actinobacteria	Propionibacteriales	Nocardioidaceae	Nocardioides	NA
ASV_1095	Bacteria	Chloroflexi	Chloroflexia	Chloroflexales	Roseiflexaceae	NA	NA
ASV_1096	Bacteria	Gemmatimonadetes	Gemmatimonadetes	Gemmatimonadales	Gemmatimonadaceae	Gemmatimonas	NA
ASV_1097	Bacteria	Proteobacteria	Gammaproteobacteria	Xanthomonadales	Xanthomonadaceae	Luteimonas	NA
ASV_1098	Bacteria	Gemmatimonadetes	Gemmatimonadetes	Gemmatimonadales	Gemmatimonadaceae	Gemmatimonas	NA
ASV_1099	Bacteria	Acidobacteria	Acidobacteriia	Solibacterales	Solibacteraceae_(Subgroup_3)	Bryobacter	NA
ASV_1100	Bacteria	Nitrospirae	Nitrospira	Nitrospirales	Nitrospiraceae	Nitrospira	NA
ASV_1101	Bacteria	Gemmatimonadetes	Gemmatimonadetes	Gemmatimonadales	Gemmatimonadaceae	NA	NA
ASV_1102	Bacteria	Proteobacteria	Alphaproteobacteria	Puniceispirillales	Puniceispirillales_Incertae_Sedis	Constrictibacter	NA
ASV_1103	Bacteria	Planctomycetes	Phycisphaerae	Tepidisphaerales	WD2101_soil_group	NA	NA
ASV_1104	Bacteria	Chloroflexi	TK10	NA	NA	NA	NA
ASV_1105	Bacteria	Acidobacteria	Blastocatellia_(Subgroup_4)	Pyrinomonadales	Pyrinomonadaceae	RB41	NA
ASV_1106	Bacteria	Bacteroidetes	Bacteroidia	Chitinophagales	Chitinophagaceae	NA	NA
ASV_1107	Bacteria	Actinobacteria	Acidimicrobiia	IMCC26256	NA	NA	NA
ASV_1108	Bacteria	Planctomycetes	Planctomycetacia	Gemmatales	Gemmataceae	NA	NA
ASV_1109	Bacteria	Chloroflexi	Chloroflexia	Chloroflexales	Roseiflexaceae	NA	NA
ASV_1110	Bacteria	Proteobacteria	Deltaproteobacteria	Myxococcales	Sandaracinaceae	NA	NA
ASV_1111	Bacteria	Chloroflexi	Chloroflexia	Thermomicrobiales	JG30-KF-CM45	NA	NA
ASV_1112	Bacteria	Actinobacteria	Thermoleophilia	Solirubrobacterales	67-14	NA	NA
ASV_1113	Bacteria	Verrucomicrobia	Verrucomicrobiae	Chthoniobacterales	Chthoniobacteraceae	Candidatus_Udaeobacter	NA
ASV_1114	Bacteria	Proteobacteria	Deltaproteobacteria	Myxococcales	NA	NA	NA
ASV_1115	Bacteria	Acidobacteria	Blastocatellia_(Subgroup_4)	Pyrinomonadales	Pyrinomonadaceae	RB41	NA
ASV_1116	Bacteria	Chloroflexi	Chloroflexia	NA	NA	NA	NA
ASV_1117	Bacteria	Acidobacteria	Holophagae	Subgroup_7	NA	NA	NA
ASV_1118	Bacteria	Proteobacteria	Alphaproteobacteria	Sphingomonadales	Sphingomonadaceae	Altererythrobacter	NA
ASV_1119	Bacteria	Proteobacteria	Alphaproteobacteria	Azospirillales	Azospirillaceae	NA	NA
ASV_1120	Bacteria	Actinobacteria	Actinobacteria	Pseudonocardiales	Pseudonocardiaceae	Crossiella	NA
ASV_1121	Bacteria	Proteobacteria	Deltaproteobacteria	Myxococcales	BIrii41	NA	NA
ASV_1122	Bacteria	Gemmatimonadetes	Longimicrobia	Longimicrobiales	Longimicrobiaceae	NA	NA
ASV_1123	Bacteria	Cyanobacteria	Oxyphotobacteria	Oxyphotobacteria_Incertae_Sedis	Unknown_Family	NA	NA
ASV_1124	Bacteria	Proteobacteria	Deltaproteobacteria	Myxococcales	Sandaracinaceae	NA	NA
ASV_1125	Bacteria	Proteobacteria	Gammaproteobacteria	Gammaproteobacteria_Incertae_Sedis	Unknown_Family	Acidibacter	NA
ASV_1126	Bacteria	Actinobacteria	Actinobacteria	Pseudonocardiales	Pseudonocardiaceae	Pseudonocardia	salamisensis
ASV_1127	Bacteria	Verrucomicrobia	Verrucomicrobiae	Chthoniobacterales	Chthoniobacteraceae	Candidatus_Udaeobacter	NA
ASV_1128	Bacteria	Chloroflexi	AD3	NA	NA	NA	NA
ASV_1129	Bacteria	Acidobacteria	Blastocatellia_(Subgroup_4)	Pyrinomonadales	Pyrinomonadaceae	RB41	NA
ASV_1130	Bacteria	Proteobacteria	Alphaproteobacteria	Rhizobiales	Rhizobiaceae	Mesorhizobium	NA
ASV_1131	Bacteria	Chloroflexi	TK10	NA	NA	NA	NA
ASV_1132	Bacteria	Verrucomicrobia	Verrucomicrobiae	Chthoniobacterales	Chthoniobacteraceae	Candidatus_Udaeobacter	NA
ASV_1133	Bacteria	Acidobacteria	Acidobacteriia	Solibacterales	Solibacteraceae_(Subgroup_3)	Bryobacter	NA
ASV_1134	Bacteria	Proteobacteria	Deltaproteobacteria	Myxococcales	Myxococcaceae	Pyxidicoccus	NA
ASV_1135	Bacteria	Gemmatimonadetes	Longimicrobia	Longimicrobiales	Longimicrobiaceae	NA	NA
ASV_1136	Bacteria	Cyanobacteria	Oxyphotobacteria	Nostocales	NA	NA	NA
ASV_1137	Bacteria	Cyanobacteria	Oxyphotobacteria	Nostocales	NA	NA	NA
ASV_1138	Bacteria	Verrucomicrobia	Verrucomicrobiae	Chthoniobacterales	Chthoniobacteraceae	Candidatus_Udaeobacter	NA
ASV_1139	Bacteria	Proteobacteria	Gammaproteobacteria	Betaproteobacteriales	SC-I-84	NA	NA
ASV_1140	Bacteria	Proteobacteria	Gammaproteobacteria	Betaproteobacteriales	Nitrosomonadaceae	MND1	NA
ASV_1141	Bacteria	Gemmatimonadetes	Gemmatimonadetes	Gemmatimonadales	Gemmatimonadaceae	Gemmatirosa	NA
ASV_1142	Bacteria	Verrucomicrobia	Verrucomicrobiae	Pedosphaerales	Pedosphaeraceae	NA	NA
ASV_1143	Bacteria	Bacteroidetes	Bacteroidia	Chitinophagales	Chitinophagaceae	NA	NA
ASV_1144	Bacteria	Chloroflexi	JG30-KF-CM66	NA	NA	NA	NA
ASV_1145	Bacteria	Proteobacteria	Alphaproteobacteria	Micropepsales	Micropepsaceae	NA	NA
ASV_1146	Bacteria	Planctomycetes	Phycisphaerae	Tepidisphaerales	WD2101_soil_group	NA	NA
ASV_1147	Bacteria	Actinobacteria	Actinobacteria	Pseudonocardiales	Pseudonocardiaceae	Actinophytocola	NA
ASV_1148	Bacteria	Cyanobacteria	Oxyphotobacteria	Nostocales	Coleofasciculaceae	Microcoleus_SAG_1449-1a	NA
ASV_1149	Bacteria	Planctomycetes	Phycisphaerae	Tepidisphaerales	WD2101_soil_group	NA	NA
ASV_1150	Bacteria	Acidobacteria	Blastocatellia_(Subgroup_4)	Pyrinomonadales	Pyrinomonadaceae	RB41	NA
ASV_1151	Bacteria	Gemmatimonadetes	Gemmatimonadetes	Gemmatimonadales	Gemmatimonadaceae	Gemmatirosa	NA
ASV_1152	Bacteria	Acidobacteria	Subgroup_6	NA	NA	NA	NA
ASV_1153	Bacteria	Proteobacteria	Alphaproteobacteria	Acetobacterales	Acetobacteraceae	NA	NA
ASV_1154	Bacteria	Gemmatimonadetes	Gemmatimonadetes	Gemmatimonadales	Gemmatimonadaceae	Gemmatimonas	NA
ASV_1155	Bacteria	Gemmatimonadetes	Gemmatimonadetes	Gemmatimonadales	Gemmatimonadaceae	Gemmatimonas	NA
ASV_1156	Bacteria	Verrucomicrobia	Verrucomicrobiae	Chthoniobacterales	Chthoniobacteraceae	Candidatus_Udaeobacter	NA
ASV_1157	Bacteria	Planctomycetes	Planctomycetacia	Planctomycetales	Rubinisphaeraceae	Planctomicrobium	NA
ASV_1158	Bacteria	Planctomycetes	Planctomycetacia	Planctomycetales	Rubinisphaeraceae	SH-PL14	NA
ASV_1159	Bacteria	Gemmatimonadetes	Gemmatimonadetes	Gemmatimonadales	Gemmatimonadaceae	Gemmatirosa	NA
ASV_1160	Bacteria	Actinobacteria	MB-A2-108	NA	NA	NA	NA
ASV_1161	Bacteria	Proteobacteria	Alphaproteobacteria	Rhizobiales	Hyphomicrobiaceae	Pedomicrobium	NA
ASV_1162	Bacteria	Planctomycetes	Phycisphaerae	Tepidisphaerales	WD2101_soil_group	NA	NA
ASV_1163	Bacteria	Acidobacteria	Subgroup_6	NA	NA	NA	NA
ASV_1164	Bacteria	Actinobacteria	Rubrobacteria	Rubrobacterales	Rubrobacteriaceae	Rubrobacter	NA
ASV_1165	Bacteria	Verrucomicrobia	Verrucomicrobiae	Chthoniobacterales	Chthoniobacteraceae	Chthoniobacter	NA
ASV_1166	Bacteria	Bacteroidetes	Ignavibacteria	OPB56	NA	NA	NA
ASV_1167	Bacteria	Acidobacteria	Subgroup_6	NA	NA	NA	NA
ASV_1168	Bacteria	Planctomycetes	Planctomycetacia	Pirellulales	Pirellulaceae	NA	NA
ASV_1169	Bacteria	Proteobacteria	Gammaproteobacteria	Betaproteobacteriales	Nitrosomonadaceae	MND1	NA
ASV_1170	Bacteria	NA	NA	NA	NA	NA	NA
ASV_1171	Bacteria	Proteobacteria	Alphaproteobacteria	Caulobacterales	Caulobacteraceae	NA	NA
ASV_1172	Bacteria	Acidobacteria	Blastocatellia_(Subgroup_4)	Pyrinomonadales	Pyrinomonadaceae	RB41	NA
ASV_1173	Bacteria	Bacteroidetes	Bacteroidia	Cytophagales	Microscillaceae	NA	NA
ASV_1174	Bacteria	Acidobacteria	Acidobacteriia	Solibacterales	Solibacteraceae_(Subgroup_3)	Bryobacter	NA
ASV_1175	Bacteria	Proteobacteria	Gammaproteobacteria	Betaproteobacteriales	Burkholderiaceae	Acidovorax	NA
ASV_1176	Bacteria	Cyanobacteria	Oxyphotobacteria	Nostocales	Coleofasciculaceae	NA	NA
ASV_1177	Bacteria	Bacteroidetes	Bacteroidia	Chitinophagales	Chitinophagaceae	Flavisolibacter	NA
ASV_1178	Bacteria	Proteobacteria	Alphaproteobacteria	Rhizobiales	Beijerinckiaceae	Microvirga	NA
ASV_1179	Bacteria	Nitrospirae	Nitrospira	Nitrospirales	Nitrospiraceae	Nitrospira	NA
ASV_1180	Bacteria	Patescibacteria	Saccharimonadia	Saccharimonadales	Saccharimonadaceae	NA	NA
ASV_1181	Bacteria	Actinobacteria	Acidimicrobiia	Microtrichales	Iamiaceae	Iamia	NA
ASV_1182	Bacteria	Bacteroidetes	Bacteroidia	Cytophagales	Microscillaceae	Ohtaekwangia	NA
ASV_1183	Bacteria	Proteobacteria	Alphaproteobacteria	Reyranellales	Reyranellaceae	Reyranella	NA
ASV_1184	Bacteria	Acidobacteria	Blastocatellia_(Subgroup_4)	Pyrinomonadales	Pyrinomonadaceae	RB41	NA
ASV_1185	Bacteria	Bacteroidetes	Bacteroidia	Chitinophagales	Chitinophagaceae	Flavisolibacter	NA
ASV_1186	Bacteria	Chloroflexi	Anaerolineae	Caldilineales	Caldilineaceae	NA	NA
ASV_1187	Bacteria	Cyanobacteria	Oxyphotobacteria	Nostocales	Coleofasciculaceae	NA	NA
ASV_1188	Bacteria	Acidobacteria	Subgroup_6	NA	NA	NA	NA
ASV_1189	Bacteria	Gemmatimonadetes	Longimicrobia	Longimicrobiales	Longimicrobiaceae	NA	NA
ASV_1190	Bacteria	Verrucomicrobia	Verrucomicrobiae	Verrucomicrobiales	Rubritaleaceae	Luteolibacter	NA
ASV_1191	Bacteria	Proteobacteria	Alphaproteobacteria	Micavibrionales	NA	NA	NA
ASV_1192	Bacteria	Actinobacteria	Acidimicrobiia	Microtrichales	Iamiaceae	Iamia	NA
ASV_1193	Bacteria	Proteobacteria	Alphaproteobacteria	Caulobacterales	Caulobacteraceae	Phenylobacterium	NA
ASV_1194	Bacteria	Proteobacteria	Alphaproteobacteria	Micavibrionales	NA	NA	NA
ASV_1195	Bacteria	Acidobacteria	Acidobacteriia	Solibacterales	Solibacteraceae_(Subgroup_3)	Bryobacter	NA
ASV_1196	Bacteria	Gemmatimonadetes	Gemmatimonadetes	Gemmatimonadales	Gemmatimonadaceae	NA	NA
ASV_1197	Bacteria	NA	NA	NA	NA	NA	NA
ASV_1198	Bacteria	Acidobacteria	Blastocatellia_(Subgroup_4)	11-24	NA	NA	NA
ASV_1199	Bacteria	Armatimonadetes	Chthonomonadetes	Chthonomonadales	NA	NA	NA
ASV_1200	Bacteria	Proteobacteria	Deltaproteobacteria	Myxococcales	Phaselicystidaceae	Phaselicystis	NA
ASV_1201	Bacteria	Proteobacteria	Alphaproteobacteria	Caulobacterales	Caulobacteraceae	NA	NA
ASV_1202	Bacteria	Actinobacteria	Actinobacteria	Pseudonocardiales	Pseudonocardiaceae	Pseudonocardia	NA
ASV_1203	Bacteria	Gemmatimonadetes	Gemmatimonadetes	Gemmatimonadales	Gemmatimonadaceae	Gemmatirosa	NA
ASV_1204	Bacteria	Acidobacteria	Blastocatellia_(Subgroup_4)	Pyrinomonadales	Pyrinomonadaceae	RB41	NA
ASV_1205	Bacteria	Proteobacteria	Gammaproteobacteria	Betaproteobacteriales	SC-I-84	NA	NA
ASV_1206	Bacteria	Gemmatimonadetes	Gemmatimonadetes	Gemmatimonadales	Gemmatimonadaceae	NA	NA
ASV_1207	Bacteria	Acidobacteria	Blastocatellia_(Subgroup_4)	Pyrinomonadales	Pyrinomonadaceae	RB41	NA
ASV_1208	Bacteria	Proteobacteria	Gammaproteobacteria	Pseudomonadales	Pseudomonadaceae	Pseudomonas	NA
ASV_1209	Bacteria	Planctomycetes	Phycisphaerae	Tepidisphaerales	WD2101_soil_group	NA	NA
ASV_1210	Bacteria	Firmicutes	Bacilli	Bacillales	Bacillaceae	Bacillus	NA
ASV_1211	Bacteria	Chloroflexi	Ktedonobacteria	NA	NA	NA	NA
ASV_1212	Bacteria	Acidobacteria	Blastocatellia_(Subgroup_4)	DS-100	NA	NA	NA
ASV_1213	Bacteria	Chloroflexi	KD4-96	NA	NA	NA	NA
ASV_1214	Bacteria	Acidobacteria	Thermoanaerobaculia	Thermoanaerobaculales	Thermoanaerobaculaceae	Subgroup_10	NA
ASV_1215	Bacteria	Firmicutes	Bacilli	Bacillales	Bacillaceae	Bacillus	NA
ASV_1216	Bacteria	Proteobacteria	Gammaproteobacteria	Xanthomonadales	Xanthomonadaceae	Thermomonas	NA
ASV_1217	Bacteria	Proteobacteria	Alphaproteobacteria	Azospirillales	NA	NA	NA
ASV_1218	Bacteria	Chloroflexi	TK10	NA	NA	NA	NA
ASV_1219	Bacteria	Bacteroidetes	Bacteroidia	Cytophagales	Microscillaceae	NA	NA
ASV_1220	Bacteria	Gemmatimonadetes	Gemmatimonadetes	Gemmatimonadales	Gemmatimonadaceae	Gemmatirosa	NA
ASV_1221	Bacteria	Actinobacteria	Actinobacteria	Propionibacteriales	Nocardioidaceae	Tenggerimyces	NA
ASV_1222	Bacteria	Chloroflexi	TK10	NA	NA	NA	NA
ASV_1223	Bacteria	Bacteroidetes	Bacteroidia	Sphingobacteriales	NA	NA	NA
ASV_1224	Bacteria	Chloroflexi	TK10	NA	NA	NA	NA
ASV_1225	Bacteria	Chloroflexi	Chloroflexia	Thermomicrobiales	JG30-KF-CM45	NA	NA
ASV_1226	Bacteria	Proteobacteria	Gammaproteobacteria	Gammaproteobacteria_Incertae_Sedis	Unknown_Family	Acidibacter	NA
ASV_1227	Bacteria	Chloroflexi	TK10	NA	NA	NA	NA
ASV_1228	Bacteria	Acidobacteria	Thermoanaerobaculia	Thermoanaerobaculales	Thermoanaerobaculaceae	Subgroup_10	NA
ASV_1229	Bacteria	Actinobacteria	Acidimicrobiia	NA	NA	NA	NA
ASV_1230	Bacteria	Armatimonadetes	Chthonomonadetes	Chthonomonadales	NA	NA	NA
ASV_1231	Bacteria	Cyanobacteria	Oxyphotobacteria	Nostocales	Nostocaceae	Nostoc_PCC-7107	NA
ASV_1232	Bacteria	Planctomycetes	Planctomycetacia	Gemmatales	Gemmataceae	NA	NA
ASV_1233	Bacteria	Acidobacteria	Subgroup_6	NA	NA	NA	NA
ASV_1234	Bacteria	Proteobacteria	Alphaproteobacteria	Micropepsales	Micropepsaceae	NA	NA
ASV_1235	Bacteria	Gemmatimonadetes	Gemmatimonadetes	Gemmatimonadales	Gemmatimonadaceae	Gemmatirosa	NA
ASV_1236	Bacteria	Actinobacteria	Thermoleophilia	Solirubrobacterales	67-14	NA	NA
ASV_1237	Bacteria	Gemmatimonadetes	Gemmatimonadetes	Gemmatimonadales	Gemmatimonadaceae	NA	NA
ASV_1238	Bacteria	Gemmatimonadetes	Gemmatimonadetes	Gemmatimonadales	Gemmatimonadaceae	Gemmatirosa	NA
ASV_1239	Bacteria	Acidobacteria	Subgroup_6	NA	NA	NA	NA
ASV_1240	Bacteria	Armatimonadetes	Fimbriimonadia	Fimbriimonadales	Fimbriimonadaceae	NA	NA
ASV_1241	Bacteria	Bacteroidetes	Bacteroidia	Cytophagales	Microscillaceae	NA	NA
ASV_1242	Bacteria	Gemmatimonadetes	Gemmatimonadetes	Gemmatimonadales	Gemmatimonadaceae	Gemmatimonas	NA
ASV_1243	Bacteria	Proteobacteria	Gammaproteobacteria	Xanthomonadales	Rhodanobacteraceae	Frateuria	NA
ASV_1244	Bacteria	Acidobacteria	Subgroup_6	NA	NA	NA	NA
ASV_1245	Bacteria	Proteobacteria	Alphaproteobacteria	Azospirillales	Azospirillaceae	Niveispirillum	NA
ASV_1246	Bacteria	Proteobacteria	Alphaproteobacteria	Rhizobiales	Xanthobacteraceae	Rhodoplanes	NA
ASV_1247	Bacteria	Actinobacteria	Actinobacteria	Corynebacteriales	Nocardiaceae	Nocardia	NA
ASV_1248	Bacteria	Chloroflexi	Chloroflexia	Chloroflexales	Roseiflexaceae	NA	NA
ASV_1249	Bacteria	Acidobacteria	Acidobacteriia	Acidobacteriales	Koribacteraceae	Candidatus_Koribacter	NA
ASV_1250	Bacteria	Acidobacteria	Thermoanaerobaculia	Thermoanaerobaculales	Thermoanaerobaculaceae	Subgroup_10	NA
ASV_1251	Bacteria	Acidobacteria	Holophagae	Subgroup_7	NA	NA	NA
ASV_1252	Bacteria	Proteobacteria	Gammaproteobacteria	Xanthomonadales	NA	NA	NA
ASV_1253	Bacteria	Gemmatimonadetes	Gemmatimonadetes	Gemmatimonadales	Gemmatimonadaceae	Gemmatirosa	NA
ASV_1254	Bacteria	NA	NA	NA	NA	NA	NA
ASV_1255	Bacteria	Actinobacteria	Actinobacteria	Pseudonocardiales	Pseudonocardiaceae	NA	NA
ASV_1256	Bacteria	Actinobacteria	Actinobacteria	Streptosporangiales	Thermomonosporaceae	Actinomadura	NA
ASV_1257	Bacteria	Planctomycetes	Phycisphaerae	Tepidisphaerales	WD2101_soil_group	NA	NA
ASV_1258	Bacteria	Proteobacteria	Alphaproteobacteria	Elsterales	NA	NA	NA
ASV_1259	Bacteria	Chloroflexi	TK10	NA	NA	NA	NA
ASV_1260	Bacteria	Proteobacteria	Alphaproteobacteria	Rhizobiales	Rhizobiaceae	Mesorhizobium	amorphae
ASV_1261	Bacteria	Acidobacteria	Thermoanaerobaculia	Thermoanaerobaculales	Thermoanaerobaculaceae	Subgroup_10	NA
ASV_1262	Bacteria	Verrucomicrobia	Verrucomicrobiae	Chthoniobacterales	Chthoniobacteraceae	NA	NA
ASV_1263	Bacteria	Chloroflexi	SHA-26	NA	NA	NA	NA
ASV_1264	Bacteria	Proteobacteria	Deltaproteobacteria	Myxococcales	Sandaracinaceae	NA	NA
ASV_1265	Bacteria	Planctomycetes	Phycisphaerae	Tepidisphaerales	WD2101_soil_group	NA	NA
ASV_1266	Bacteria	Gemmatimonadetes	Gemmatimonadetes	Gemmatimonadales	Gemmatimonadaceae	Gemmatirosa	NA
ASV_1267	Bacteria	Actinobacteria	Thermoleophilia	Solirubrobacterales	67-14	NA	NA
ASV_1268	Bacteria	Acidobacteria	Blastocatellia_(Subgroup_4)	Pyrinomonadales	Pyrinomonadaceae	RB41	NA
ASV_1269	Bacteria	Planctomycetes	Planctomycetacia	Pirellulales	Pirellulaceae	Pirellula	NA
ASV_1270	Bacteria	Actinobacteria	Actinobacteria	Streptosporangiales	NA	NA	NA
ASV_1271	Bacteria	Verrucomicrobia	Verrucomicrobiae	Chthoniobacterales	Chthoniobacteraceae	Candidatus_Udaeobacter	NA
ASV_1272	Bacteria	Proteobacteria	Deltaproteobacteria	Myxococcales	Sandaracinaceae	NA	NA
ASV_1273	Bacteria	Acidobacteria	Holophagae	Subgroup_7	NA	NA	NA
ASV_1274	Bacteria	Chloroflexi	TK10	NA	NA	NA	NA
ASV_1275	Bacteria	Proteobacteria	Alphaproteobacteria	Elsterales	NA	NA	NA
ASV_1276	Bacteria	Acidobacteria	Subgroup_6	NA	NA	NA	NA
ASV_1277	Bacteria	Chloroflexi	Chloroflexia	Chloroflexales	Roseiflexaceae	NA	NA
ASV_1278	Bacteria	Gemmatimonadetes	S0134_terrestrial_group	NA	NA	NA	NA
ASV_1279	Bacteria	Chloroflexi	JG30-KF-CM66	NA	NA	NA	NA
ASV_1280	Bacteria	Proteobacteria	Alphaproteobacteria	Tistrellales	Geminicoccaceae	Candidatus_Alysiosphaera	NA
ASV_1281	Bacteria	Proteobacteria	Gammaproteobacteria	Betaproteobacteriales	Burkholderiaceae	Massilia	NA
ASV_1282	Bacteria	Chloroflexi	KD4-96	NA	NA	NA	NA
ASV_1283	Bacteria	Gemmatimonadetes	Longimicrobia	Longimicrobiales	Longimicrobiaceae	NA	NA
ASV_1284	Bacteria	Gemmatimonadetes	Gemmatimonadetes	Gemmatimonadales	Gemmatimonadaceae	Gemmatirosa	NA
ASV_1285	Bacteria	Acidobacteria	Acidobacteriia	Solibacterales	Solibacteraceae_(Subgroup_3)	Bryobacter	NA
ASV_1286	Bacteria	Acidobacteria	Blastocatellia_(Subgroup_4)	Pyrinomonadales	Pyrinomonadaceae	RB41	NA
ASV_1287	Bacteria	NA	NA	NA	NA	NA	NA
ASV_1288	Bacteria	Chloroflexi	TK10	NA	NA	NA	NA
ASV_1289	Bacteria	Proteobacteria	Deltaproteobacteria	Myxococcales	Sandaracinaceae	NA	NA
ASV_1290	Bacteria	Planctomycetes	Phycisphaerae	Tepidisphaerales	WD2101_soil_group	NA	NA
ASV_1291	Bacteria	Proteobacteria	Alphaproteobacteria	Sphingomonadales	Sphingomonadaceae	Erythrobacter	NA
ASV_1292	Bacteria	Planctomycetes	Planctomycetacia	Planctomycetales	NA	NA	NA
ASV_1293	Bacteria	Acidobacteria	Blastocatellia_(Subgroup_4)	11-24	NA	NA	NA
ASV_1294	Bacteria	Planctomycetes	Planctomycetacia	Gemmatales	Gemmataceae	Gemmata	NA
ASV_1295	Bacteria	Gemmatimonadetes	Gemmatimonadetes	Gemmatimonadales	Gemmatimonadaceae	Gemmatirosa	NA
ASV_1296	Bacteria	Actinobacteria	MB-A2-108	NA	NA	NA	NA
ASV_1297	Bacteria	Actinobacteria	Thermoleophilia	Gaiellales	NA	NA	NA
ASV_1298	Bacteria	Chloroflexi	TK10	NA	NA	NA	NA
ASV_1299	Bacteria	Actinobacteria	MB-A2-108	NA	NA	NA	NA
ASV_1300	Bacteria	Chloroflexi	NA	NA	NA	NA	NA
ASV_1301	Bacteria	Chloroflexi	NA	NA	NA	NA	NA
ASV_1302	Bacteria	Planctomycetes	Phycisphaerae	Tepidisphaerales	Tepidisphaeraceae	NA	NA
ASV_1303	Bacteria	Chloroflexi	Dehalococcoidia	S085	NA	NA	NA
ASV_1304	Bacteria	Planctomycetes	Planctomycetacia	Planctomycetales	NA	NA	NA
ASV_1305	Bacteria	Gemmatimonadetes	Longimicrobia	Longimicrobiales	Longimicrobiaceae	NA	NA
ASV_1306	Bacteria	Gemmatimonadetes	Gemmatimonadetes	Gemmatimonadales	Gemmatimonadaceae	Gemmatirosa	NA
ASV_1307	Bacteria	Bacteroidetes	Bacteroidia	Flavobacteriales	Flavobacteriaceae	NA	NA
ASV_1308	Bacteria	Chloroflexi	Chloroflexia	Thermomicrobiales	Thermomicrobiaceae	Nitrolancea	NA
ASV_1309	Bacteria	Chloroflexi	Chloroflexia	Chloroflexales	Roseiflexaceae	NA	NA
ASV_1310	Bacteria	Acidobacteria	Holophagae	Subgroup_7	NA	NA	NA
ASV_1311	Bacteria	Proteobacteria	Gammaproteobacteria	Gammaproteobacteria_Incertae_Sedis	Unknown_Family	Acidibacter	NA
ASV_1312	Bacteria	Acidobacteria	Blastocatellia_(Subgroup_4)	Pyrinomonadales	Pyrinomonadaceae	RB41	NA
ASV_1313	Bacteria	Verrucomicrobia	Verrucomicrobiae	Chthoniobacterales	Chthoniobacteraceae	Chthoniobacter	NA
ASV_1314	Bacteria	Verrucomicrobia	Verrucomicrobiae	Pedosphaerales	Pedosphaeraceae	NA	NA
ASV_1315	Bacteria	Proteobacteria	Gammaproteobacteria	Diplorickettsiales	Diplorickettsiaceae	Aquicella	NA
ASV_1316	Bacteria	Proteobacteria	Alphaproteobacteria	Rhodobacterales	Rhodobacteraceae	Paracoccus	NA
ASV_1317	Bacteria	Proteobacteria	Alphaproteobacteria	Micavibrionales	NA	NA	NA
ASV_1318	Bacteria	Acidobacteria	Blastocatellia_(Subgroup_4)	DS-100	NA	NA	NA
ASV_1319	Bacteria	Planctomycetes	Planctomycetacia	Pirellulales	Pirellulaceae	NA	NA
ASV_1320	Bacteria	Proteobacteria	Gammaproteobacteria	Betaproteobacteriales	Nitrosomonadaceae	Ellin6067	NA
ASV_1321	Bacteria	Chloroflexi	TK10	NA	NA	NA	NA
ASV_1322	Bacteria	Gemmatimonadetes	Gemmatimonadetes	Gemmatimonadales	Gemmatimonadaceae	NA	NA
ASV_1323	Bacteria	Planctomycetes	Phycisphaerae	Tepidisphaerales	WD2101_soil_group	NA	NA
ASV_1324	Bacteria	Planctomycetes	Phycisphaerae	Tepidisphaerales	WD2101_soil_group	NA	NA
ASV_1325	Bacteria	Gemmatimonadetes	Gemmatimonadetes	Gemmatimonadales	Gemmatimonadaceae	Gemmatirosa	NA
ASV_1326	Bacteria	Acidobacteria	Blastocatellia_(Subgroup_4)	Pyrinomonadales	Pyrinomonadaceae	RB41	NA
ASV_1327	Bacteria	Acidobacteria	Holophagae	Subgroup_7	NA	NA	NA
ASV_1328	Bacteria	Cyanobacteria	Oxyphotobacteria	Nostocales	NA	NA	NA
ASV_1329	Bacteria	Actinobacteria	Actinobacteria	Frankiales	Geodermatophilaceae	Geodermatophilus	NA
ASV_1330	Bacteria	Gemmatimonadetes	Longimicrobia	Longimicrobiales	Longimicrobiaceae	NA	NA
ASV_1331	Bacteria	Armatimonadetes	Armatimonadia	Armatimonadales	NA	NA	NA
ASV_1332	Bacteria	Acidobacteria	Blastocatellia_(Subgroup_4)	Pyrinomonadales	Pyrinomonadaceae	RB41	NA
ASV_1333	Bacteria	Acidobacteria	Thermoanaerobaculia	Thermoanaerobaculales	Thermoanaerobaculaceae	Subgroup_10	NA
ASV_1334	Bacteria	Verrucomicrobia	Verrucomicrobiae	Pedosphaerales	Pedosphaeraceae	NA	NA
ASV_1335	Bacteria	Actinobacteria	Acidimicrobiia	NA	NA	NA	NA
ASV_1336	Bacteria	Actinobacteria	Actinobacteria	Micromonosporales	Micromonosporaceae	NA	NA
ASV_1337	Bacteria	Chloroflexi	Chloroflexia	Chloroflexales	Roseiflexaceae	NA	NA
ASV_1338	Bacteria	Chloroflexi	Chloroflexia	Kallotenuales	AKIW781	NA	NA
ASV_1339	Bacteria	Proteobacteria	Gammaproteobacteria	Betaproteobacteriales	Burkholderiaceae	NA	NA
ASV_1340	Bacteria	Proteobacteria	Alphaproteobacteria	Rhizobiales	Devosiaceae	Devosia	NA
ASV_1341	Bacteria	Chloroflexi	Chloroflexia	Chloroflexales	Roseiflexaceae	NA	NA
ASV_1342	Bacteria	Proteobacteria	Alphaproteobacteria	Sphingomonadales	Sphingomonadaceae	Sphingomonas	NA
ASV_1343	Bacteria	Proteobacteria	Deltaproteobacteria	Myxococcales	Archangiaceae	Anaeromyxobacter	NA
ASV_1344	Bacteria	Gemmatimonadetes	Gemmatimonadetes	Gemmatimonadales	Gemmatimonadaceae	NA	NA
ASV_1345	Bacteria	Acidobacteria	Holophagae	Subgroup_7	NA	NA	NA
ASV_1346	Bacteria	Proteobacteria	Gammaproteobacteria	Steroidobacterales	Steroidobacteraceae	Steroidobacter	NA
ASV_1347	Bacteria	Proteobacteria	Alphaproteobacteria	Rhizobiales	Rhizobiales_Incertae_Sedis	Bauldia	NA
ASV_1348	Bacteria	Firmicutes	Bacilli	Bacillales	Bacillaceae	Bacillus	NA
ASV_1349	Bacteria	Gemmatimonadetes	Gemmatimonadetes	Gemmatimonadales	Gemmatimonadaceae	NA	NA
ASV_1350	Bacteria	Planctomycetes	Phycisphaerae	Tepidisphaerales	WD2101_soil_group	NA	NA
ASV_1351	Bacteria	Verrucomicrobia	Verrucomicrobiae	Pedosphaerales	Pedosphaeraceae	NA	NA
ASV_1352	Bacteria	Proteobacteria	Alphaproteobacteria	Rhizobiales	Beijerinckiaceae	Microvirga	NA
ASV_1353	Bacteria	Actinobacteria	Actinobacteria	Pseudonocardiales	Pseudonocardiaceae	NA	NA
ASV_1354	Bacteria	Cyanobacteria	Oxyphotobacteria	Leptolyngbyales	Leptolyngbyaceae	NA	NA
ASV_1355	Bacteria	Actinobacteria	Acidimicrobiia	Microtrichales	NA	NA	NA
ASV_1356	Bacteria	Acidobacteria	Blastocatellia_(Subgroup_4)	Pyrinomonadales	Pyrinomonadaceae	RB41	NA
ASV_1357	Bacteria	Acidobacteria	Blastocatellia_(Subgroup_4)	Pyrinomonadales	Pyrinomonadaceae	RB41	NA
ASV_1358	Bacteria	Acidobacteria	Thermoanaerobaculia	Thermoanaerobaculales	Thermoanaerobaculaceae	Subgroup_10	NA
ASV_1359	Bacteria	Proteobacteria	Deltaproteobacteria	Myxococcales	Haliangiaceae	Haliangium	NA
ASV_1360	Bacteria	Actinobacteria	Acidimicrobiia	Microtrichales	Ilumatobacteraceae	CL500-29_marine_group	NA
ASV_1361	Bacteria	Gemmatimonadetes	Gemmatimonadetes	Gemmatimonadales	Gemmatimonadaceae	Gemmatirosa	NA
ASV_1362	Bacteria	Planctomycetes	Planctomycetacia	Pirellulales	Pirellulaceae	Pir4_lineage	NA
ASV_1363	Bacteria	Planctomycetes	Phycisphaerae	Phycisphaerales	Phycisphaeraceae	SM1A02	NA
ASV_1364	Bacteria	Gemmatimonadetes	Gemmatimonadetes	Gemmatimonadales	Gemmatimonadaceae	Gemmatirosa	NA
ASV_1365	Bacteria	Chloroflexi	KD4-96	NA	NA	NA	NA
ASV_1366	Bacteria	Actinobacteria	Actinobacteria	Micromonosporales	Micromonosporaceae	NA	NA
ASV_1367	Bacteria	Armatimonadetes	NA	NA	NA	NA	NA
ASV_1368	Bacteria	Chloroflexi	Chloroflexia	Chloroflexales	Roseiflexaceae	NA	NA
ASV_1369	Bacteria	Actinobacteria	Actinobacteria	Corynebacteriales	Nocardiaceae	Nocardia	NA
ASV_1370	Bacteria	Cyanobacteria	Oxyphotobacteria	Nostocales	Coleofasciculaceae	NA	NA
ASV_1371	Bacteria	Chloroflexi	Chloroflexia	Thermomicrobiales	Thermomicrobiaceae	Nitrolancea	NA
ASV_1372	Bacteria	Proteobacteria	Alphaproteobacteria	Azospirillales	Azospirillaceae	Skermanella	NA
ASV_1373	Bacteria	Acidobacteria	Thermoanaerobaculia	Thermoanaerobaculales	Thermoanaerobaculaceae	Subgroup_10	NA
ASV_1374	Bacteria	Proteobacteria	Deltaproteobacteria	Myxococcales	Sandaracinaceae	NA	NA
ASV_1375	Bacteria	Planctomycetes	Planctomycetacia	Gemmatales	Gemmataceae	NA	NA
ASV_1376	Bacteria	Planctomycetes	Planctomycetacia	Pirellulales	Pirellulaceae	NA	NA
ASV_1377	Bacteria	Chloroflexi	Chloroflexia	Chloroflexales	Roseiflexaceae	NA	NA
ASV_1378	Bacteria	Chloroflexi	Ktedonobacteria	Ktedonobacterales	Ktedonobacteraceae	NA	NA
ASV_1379	Bacteria	Planctomycetes	Planctomycetacia	Pirellulales	Pirellulaceae	Pir4_lineage	NA
ASV_1380	Bacteria	Acidobacteria	Blastocatellia_(Subgroup_4)	Pyrinomonadales	Pyrinomonadaceae	RB41	NA
ASV_1381	Bacteria	Gemmatimonadetes	Gemmatimonadetes	Gemmatimonadales	Gemmatimonadaceae	NA	NA
ASV_1382	Bacteria	Actinobacteria	Acidimicrobiia	Microtrichales	Iamiaceae	Iamia	NA
ASV_1383	Bacteria	Armatimonadetes	NA	NA	NA	NA	NA
ASV_1384	Bacteria	Proteobacteria	Gammaproteobacteria	Betaproteobacteriales	Burkholderiaceae	NA	NA
ASV_1385	Bacteria	Armatimonadetes	NA	NA	NA	NA	NA
ASV_1386	Bacteria	Gemmatimonadetes	Gemmatimonadetes	Gemmatimonadales	Gemmatimonadaceae	Gemmatirosa	NA
ASV_1387	Bacteria	Cyanobacteria	Oxyphotobacteria	Nostocales	NA	NA	NA
ASV_1388	Bacteria	Proteobacteria	Alphaproteobacteria	Micropepsales	Micropepsaceae	NA	NA
ASV_1389	Bacteria	Chloroflexi	Ktedonobacteria	Ktedonobacterales	Ktedonobacteraceae	FCPS473	NA
ASV_1390	Bacteria	Planctomycetes	Phycisphaerae	Tepidisphaerales	WD2101_soil_group	NA	NA
ASV_1391	Bacteria	Gemmatimonadetes	Gemmatimonadetes	Gemmatimonadales	Gemmatimonadaceae	Gemmatirosa	NA
ASV_1392	Bacteria	NA	NA	NA	NA	NA	NA
ASV_1393	Bacteria	Acidobacteria	Blastocatellia_(Subgroup_4)	Pyrinomonadales	Pyrinomonadaceae	RB41	NA
ASV_1394	Bacteria	Verrucomicrobia	Verrucomicrobiae	Verrucomicrobiales	NA	NA	NA
ASV_1395	Bacteria	NA	NA	NA	NA	NA	NA
ASV_1396	Bacteria	Gemmatimonadetes	Gemmatimonadetes	Gemmatimonadales	Gemmatimonadaceae	Gemmatirosa	NA
ASV_1397	Bacteria	Gemmatimonadetes	Gemmatimonadetes	Gemmatimonadales	Gemmatimonadaceae	NA	NA
ASV_1398	Bacteria	Actinobacteria	Acidimicrobiia	Microtrichales	NA	NA	NA
ASV_1399	Bacteria	Cyanobacteria	Oxyphotobacteria	Nostocales	Chroococcidiopsaceae	Chroococcidiopsis_SAG_2023	NA
ASV_1400	Bacteria	Acidobacteria	Blastocatellia_(Subgroup_4)	Pyrinomonadales	Pyrinomonadaceae	RB41	NA
ASV_1401	Bacteria	Gemmatimonadetes	Longimicrobia	Longimicrobiales	Longimicrobiaceae	NA	NA
ASV_1402	Bacteria	Proteobacteria	Gammaproteobacteria	Betaproteobacteriales	B1-7BS	NA	NA
ASV_1403	Bacteria	Planctomycetes	Planctomycetacia	Gemmatales	Gemmataceae	Telmatocola	NA
ASV_1404	Bacteria	Proteobacteria	Deltaproteobacteria	Myxococcales	Myxococcaceae	NA	NA
ASV_1405	Bacteria	Proteobacteria	Alphaproteobacteria	Sphingomonadales	Sphingomonadaceae	Sphingomonas	NA
ASV_1406	Bacteria	Armatimonadetes	Chthonomonadetes	Chthonomonadales	NA	NA	NA
ASV_1407	Bacteria	Actinobacteria	Actinobacteria	Pseudonocardiales	Pseudonocardiaceae	NA	NA
ASV_1408	Bacteria	Proteobacteria	Deltaproteobacteria	Myxococcales	Polyangiaceae	Pajaroellobacter	NA
ASV_1409	Bacteria	Proteobacteria	Gammaproteobacteria	Betaproteobacteriales	Burkholderiaceae	NA	NA
ASV_1410	Bacteria	Acidobacteria	Blastocatellia_(Subgroup_4)	Pyrinomonadales	Pyrinomonadaceae	RB41	NA
ASV_1411	Bacteria	Actinobacteria	Thermoleophilia	Gaiellales	NA	NA	NA
ASV_1412	Bacteria	Acidobacteria	Holophagae	Subgroup_7	NA	NA	NA
ASV_1413	Bacteria	Planctomycetes	Phycisphaerae	Tepidisphaerales	WD2101_soil_group	NA	NA
ASV_1414	Bacteria	Proteobacteria	Gammaproteobacteria	Betaproteobacteriales	Burkholderiaceae	Noviherbaspirillum	NA
ASV_1415	Bacteria	Proteobacteria	Alphaproteobacteria	Tistrellales	Geminicoccaceae	Candidatus_Alysiosphaera	NA
ASV_1416	Bacteria	Acidobacteria	Blastocatellia_(Subgroup_4)	Pyrinomonadales	Pyrinomonadaceae	RB41	NA
ASV_1417	Bacteria	Acidobacteria	Blastocatellia_(Subgroup_4)	Pyrinomonadales	Pyrinomonadaceae	RB41	NA
ASV_1418	Bacteria	Proteobacteria	Gammaproteobacteria	Diplorickettsiales	Diplorickettsiaceae	Aquicella	NA
ASV_1419	Bacteria	Proteobacteria	Alphaproteobacteria	Sphingomonadales	Sphingomonadaceae	Rhizorhapis	NA
ASV_1420	Bacteria	Acidobacteria	Blastocatellia_(Subgroup_4)	11-24	NA	NA	NA
ASV_1421	Bacteria	Acidobacteria	Subgroup_6	NA	NA	NA	NA
ASV_1422	Bacteria	Armatimonadetes	Armatimonadia	Armatimonadales	NA	NA	NA
ASV_1423	Bacteria	Planctomycetes	Phycisphaerae	Tepidisphaerales	WD2101_soil_group	NA	NA
ASV_1424	Bacteria	Acidobacteria	Acidobacteriia	Acidobacteriales	Koribacteraceae	Candidatus_Koribacter	NA
ASV_1425	Bacteria	Proteobacteria	Alphaproteobacteria	Rickettsiales	Mitochondria	NA	NA
ASV_1426	Bacteria	Planctomycetes	Phycisphaerae	Tepidisphaerales	WD2101_soil_group	NA	NA
ASV_1427	Bacteria	Proteobacteria	Deltaproteobacteria	Oligoflexales	Oligoflexaceae	NA	NA
ASV_1428	Bacteria	Actinobacteria	MB-A2-108	NA	NA	NA	NA
ASV_1429	Bacteria	Proteobacteria	Deltaproteobacteria	Myxococcales	bacteriap25	NA	NA
ASV_1430	Bacteria	Verrucomicrobia	Verrucomicrobiae	Pedosphaerales	Pedosphaeraceae	NA	NA
ASV_1431	Bacteria	Acidobacteria	Subgroup_6	NA	NA	NA	NA
ASV_1432	Bacteria	Actinobacteria	Thermoleophilia	Gaiellales	Gaiellaceae	Gaiella	NA
ASV_1433	Bacteria	Planctomycetes	Planctomycetacia	Planctomycetales	Rubinisphaeraceae	SH-PL14	NA
ASV_1434	Bacteria	Chloroflexi	Chloroflexia	Chloroflexales	Roseiflexaceae	NA	NA
ASV_1435	Bacteria	Proteobacteria	Gammaproteobacteria	Betaproteobacteriales	Burkholderiaceae	NA	NA
ASV_1436	Bacteria	Gemmatimonadetes	Gemmatimonadetes	Gemmatimonadales	Gemmatimonadaceae	Gemmatirosa	NA
ASV_1437	Bacteria	Acidobacteria	Thermoanaerobaculia	Thermoanaerobaculales	Thermoanaerobaculaceae	Subgroup_10	NA
ASV_1438	Bacteria	Actinobacteria	Actinobacteria	Frankiales	Acidothermaceae	Acidothermus	NA
ASV_1439	Bacteria	Chloroflexi	Ktedonobacteria	B12-WMSP1	NA	NA	NA
ASV_1440	Bacteria	Cyanobacteria	Oxyphotobacteria	Nostocales	NA	NA	NA
ASV_1441	Bacteria	Acidobacteria	Thermoanaerobaculia	Thermoanaerobaculales	Thermoanaerobaculaceae	Subgroup_10	NA
ASV_1442	Bacteria	Armatimonadetes	NA	NA	NA	NA	NA
ASV_1443	Bacteria	Actinobacteria	Acidimicrobiia	IMCC26256	NA	NA	NA
ASV_1444	Bacteria	Verrucomicrobia	Verrucomicrobiae	Chthoniobacterales	Chthoniobacteraceae	Chthoniobacter	NA
ASV_1445	Bacteria	Verrucomicrobia	Verrucomicrobiae	Chthoniobacterales	Chthoniobacteraceae	Candidatus_Udaeobacter	NA
ASV_1446	Bacteria	Proteobacteria	Deltaproteobacteria	Bdellovibrionales	Bacteriovoracaceae	Peredibacter	NA
ASV_1447	Bacteria	Gemmatimonadetes	Gemmatimonadetes	Gemmatimonadales	Gemmatimonadaceae	Gemmatirosa	NA
ASV_1448	Bacteria	Proteobacteria	Gammaproteobacteria	Betaproteobacteriales	Burkholderiaceae	Verticia	NA
ASV_1449	Bacteria	Bacteroidetes	Bacteroidia	Cytophagales	Microscillaceae	Ohtaekwangia	NA
ASV_1450	Bacteria	Armatimonadetes	Chthonomonadetes	Chthonomonadales	NA	NA	NA
ASV_1451	Bacteria	Cyanobacteria	Oxyphotobacteria	Nostocales	Coleofasciculaceae	NA	NA
ASV_1452	Bacteria	Actinobacteria	Thermoleophilia	Solirubrobacterales	67-14	NA	NA
ASV_1453	Bacteria	Gemmatimonadetes	Longimicrobia	Longimicrobiales	Longimicrobiaceae	NA	NA
ASV_1454	Bacteria	Proteobacteria	Alphaproteobacteria	Rhizobiales	Beijerinckiaceae	NA	NA
ASV_1455	Bacteria	Cyanobacteria	Oxyphotobacteria	Chloroplast	NA	NA	NA
ASV_1456	Bacteria	Firmicutes	Bacilli	Bacillales	Bacillaceae	Bacillus	NA
ASV_1457	Bacteria	Gemmatimonadetes	Gemmatimonadetes	Gemmatimonadales	Gemmatimonadaceae	Gemmatimonas	NA
ASV_1458	Bacteria	Chloroflexi	Chloroflexia	Chloroflexales	Roseiflexaceae	NA	NA
ASV_1459	Bacteria	Gemmatimonadetes	Longimicrobia	Longimicrobiales	Longimicrobiaceae	NA	NA
ASV_1460	Bacteria	Chloroflexi	Chloroflexia	Thermomicrobiales	Thermomicrobiaceae	Nitrolancea	NA
ASV_1461	Bacteria	Acidobacteria	NA	NA	NA	NA	NA
ASV_1462	Bacteria	Gemmatimonadetes	Longimicrobia	Longimicrobiales	Longimicrobiaceae	NA	NA
ASV_1463	Bacteria	Acidobacteria	Blastocatellia_(Subgroup_4)	Pyrinomonadales	Pyrinomonadaceae	RB41	NA
ASV_1464	Bacteria	Gemmatimonadetes	S0134_terrestrial_group	NA	NA	NA	NA
ASV_1465	Bacteria	Proteobacteria	Deltaproteobacteria	Myxococcales	Haliangiaceae	Haliangium	NA
ASV_1466	Bacteria	Proteobacteria	Deltaproteobacteria	Myxococcales	BIrii41	NA	NA
ASV_1467	Bacteria	Chloroflexi	Chloroflexia	Chloroflexales	Chloroflexaceae	NA	NA
ASV_1468	Bacteria	Chloroflexi	Chloroflexia	Chloroflexales	Chloroflexaceae	NA	NA
ASV_1469	Bacteria	Verrucomicrobia	Verrucomicrobiae	Verrucomicrobiales	Rubritaleaceae	Luteolibacter	NA
ASV_1470	Bacteria	Gemmatimonadetes	Longimicrobia	Longimicrobiales	Longimicrobiaceae	NA	NA
ASV_1471	Bacteria	Firmicutes	Bacilli	Bacillales	Planococcaceae	Planomicrobium	NA
ASV_1472	Bacteria	Actinobacteria	Thermoleophilia	NA	NA	NA	NA
ASV_1473	Bacteria	Planctomycetes	Phycisphaerae	Tepidisphaerales	WD2101_soil_group	NA	NA
ASV_1474	Bacteria	Planctomycetes	Phycisphaerae	Tepidisphaerales	WD2101_soil_group	NA	NA
ASV_1475	Bacteria	Chloroflexi	Ktedonobacteria	Ktedonobacterales	Ktedonobacteraceae	NA	NA
ASV_1476	Bacteria	Patescibacteria	Saccharimonadia	Saccharimonadales	NA	NA	NA
ASV_1477	Bacteria	Proteobacteria	Alphaproteobacteria	Caulobacterales	Hyphomonadaceae	Hirschia	NA
ASV_1478	Bacteria	Proteobacteria	Gammaproteobacteria	Xanthomonadales	Xanthomonadaceae	Lysobacter	NA
ASV_1479	Bacteria	Proteobacteria	Deltaproteobacteria	NA	NA	NA	NA
ASV_1480	Bacteria	Actinobacteria	Actinobacteria	Pseudonocardiales	Pseudonocardiaceae	Pseudonocardia	NA
ASV_1481	Bacteria	Actinobacteria	Actinobacteria	Micromonosporales	Micromonosporaceae	NA	NA
ASV_1482	Bacteria	Actinobacteria	Actinobacteria	Pseudonocardiales	Pseudonocardiaceae	Pseudonocardia	NA
ASV_1483	Bacteria	Acidobacteria	Blastocatellia_(Subgroup_4)	DS-100	NA	NA	NA
ASV_1484	Bacteria	Bacteroidetes	Bacteroidia	Flavobacteriales	Flavobacteriaceae	NA	NA
ASV_1485	Bacteria	Bacteroidetes	Bacteroidia	Chitinophagales	Chitinophagaceae	NA	NA
ASV_1486	Bacteria	Gemmatimonadetes	Gemmatimonadetes	Gemmatimonadales	Gemmatimonadaceae	Gemmatirosa	NA
ASV_1487	Bacteria	Actinobacteria	NA	NA	NA	NA	NA
ASV_1488	Bacteria	Planctomycetes	Planctomycetacia	Planctomycetales	NA	NA	NA
ASV_1489	Bacteria	NA	NA	NA	NA	NA	NA
ASV_1490	Bacteria	Proteobacteria	Alphaproteobacteria	Reyranellales	Reyranellaceae	Reyranella	NA
ASV_1491	Bacteria	Cyanobacteria	Oxyphotobacteria	Nostocales	Phormidiaceae	Phormidium_IAM_M-71	NA
ASV_1492	Bacteria	Chloroflexi	AD3	NA	NA	NA	NA
ASV_1493	Bacteria	Gemmatimonadetes	Gemmatimonadetes	Gemmatimonadales	Gemmatimonadaceae	Gemmatimonas	NA
ASV_1494	Bacteria	Proteobacteria	Alphaproteobacteria	Acetobacterales	Acetobacteraceae	NA	NA
ASV_1495	Bacteria	Chloroflexi	Chloroflexia	Kallotenuales	Kallotenuaceae	Kallotenue	NA
ASV_1496	Bacteria	Acidobacteria	Blastocatellia_(Subgroup_4)	DS-100	NA	NA	NA
ASV_1497	Bacteria	Actinobacteria	Actinobacteria	Frankiales	Geodermatophilaceae	Modestobacter	NA
ASV_1498	Bacteria	Planctomycetes	Phycisphaerae	Tepidisphaerales	WD2101_soil_group	NA	NA
ASV_1499	Bacteria	Firmicutes	Bacilli	Bacillales	Alicyclobacillaceae	Tumebacillus	NA
ASV_1500	Bacteria	Gemmatimonadetes	Longimicrobia	Longimicrobiales	Longimicrobiaceae	NA	NA
ASV_1501	Bacteria	Gemmatimonadetes	Longimicrobia	Longimicrobiales	Longimicrobiaceae	NA	NA
ASV_1502	Bacteria	Acidobacteria	Subgroup_6	NA	NA	NA	NA
ASV_1503	Bacteria	Proteobacteria	Gammaproteobacteria	Xanthomonadales	Xanthomonadaceae	Lysobacter	NA
ASV_1504	Bacteria	Planctomycetes	Planctomycetacia	Gemmatales	Gemmataceae	NA	NA
ASV_1505	Bacteria	Actinobacteria	Actinobacteria	Micromonosporales	Micromonosporaceae	Krasilnikovia	NA
ASV_1506	Bacteria	Chloroflexi	Chloroflexia	Kallotenuales	AKIW781	NA	NA
ASV_1507	Bacteria	Actinobacteria	Actinobacteria	Pseudonocardiales	Pseudonocardiaceae	Actinophytocola	NA
ASV_1508	Bacteria	Gemmatimonadetes	Gemmatimonadetes	Gemmatimonadales	Gemmatimonadaceae	Gemmatirosa	NA
ASV_1509	Bacteria	Acidobacteria	Blastocatellia_(Subgroup_4)	Blastocatellales	Blastocatellaceae	NA	NA
ASV_1510	Bacteria	Chloroflexi	AD3	NA	NA	NA	NA
ASV_1511	Bacteria	Actinobacteria	Rubrobacteria	Rubrobacterales	Rubrobacteriaceae	Rubrobacter	NA
ASV_1512	Bacteria	Armatimonadetes	Chthonomonadetes	Chthonomonadales	Chthonomonadaceae	Chthonomonas	NA
ASV_1513	Bacteria	Planctomycetes	Planctomycetacia	Planctomycetales	Rubinisphaeraceae	SH-PL14	NA
ASV_1514	Bacteria	Actinobacteria	Actinobacteria	Pseudonocardiales	Pseudonocardiaceae	Pseudonocardia	NA
ASV_1515	Bacteria	Actinobacteria	Actinobacteria	Micromonosporales	Micromonosporaceae	NA	NA
ASV_1516	Bacteria	Verrucomicrobia	Verrucomicrobiae	Chthoniobacterales	Chthoniobacteraceae	Candidatus_Udaeobacter	NA
ASV_1517	Bacteria	Chloroflexi	Chloroflexia	Thermomicrobiales	AKYG1722	NA	NA
ASV_1518	Bacteria	Proteobacteria	Deltaproteobacteria	Myxococcales	Polyangiaceae	Sorangium	NA
ASV_1519	Bacteria	Chloroflexi	Chloroflexia	Thermomicrobiales	JG30-KF-CM45	NA	NA
ASV_1520	Bacteria	Proteobacteria	Deltaproteobacteria	Myxococcales	Haliangiaceae	Haliangium	NA
ASV_1521	Bacteria	Planctomycetes	Planctomycetacia	Gemmatales	Gemmataceae	Gemmata	NA
ASV_1522	Bacteria	Cyanobacteria	Sericytochromatia	NA	NA	NA	NA
ASV_1523	Bacteria	Proteobacteria	Alphaproteobacteria	NA	NA	NA	NA
ASV_1524	Bacteria	Acidobacteria	Blastocatellia_(Subgroup_4)	11-24	NA	NA	NA
ASV_1525	Bacteria	Actinobacteria	Actinobacteria	Frankiales	Sporichthyaceae	NA	NA
ASV_1526	Bacteria	Chloroflexi	Anaerolineae	Caldilineales	Caldilineaceae	NA	NA
ASV_1527	Bacteria	Acidobacteria	Blastocatellia_(Subgroup_4)	Pyrinomonadales	Pyrinomonadaceae	RB41	NA
ASV_1528	Bacteria	Acidobacteria	Acidobacteriia	Acidobacteriales	Koribacteraceae	Candidatus_Koribacter	NA
ASV_1529	Bacteria	Chloroflexi	NA	NA	NA	NA	NA
ASV_1530	Bacteria	Cyanobacteria	Oxyphotobacteria	Chloroplast	NA	NA	NA
ASV_1531	Bacteria	Cyanobacteria	Oxyphotobacteria	Nostocales	NA	NA	NA
ASV_1532	Bacteria	Chloroflexi	TK10	NA	NA	NA	NA
ASV_1533	Bacteria	Chloroflexi	Chloroflexia	Chloroflexales	Roseiflexaceae	NA	NA
ASV_1534	Bacteria	Acidobacteria	Subgroup_6	NA	NA	NA	NA
ASV_1535	Bacteria	Bacteroidetes	Bacteroidia	Flavobacteriales	Flavobacteriaceae	Flavobacterium	NA
ASV_1536	Bacteria	Gemmatimonadetes	S0134_terrestrial_group	NA	NA	NA	NA
ASV_1537	Bacteria	Chloroflexi	Chloroflexia	Kallotenuales	NA	NA	NA
ASV_1538	Bacteria	Proteobacteria	Gammaproteobacteria	Xanthomonadales	Xanthomonadaceae	Luteimonas	NA
ASV_1539	Bacteria	Planctomycetes	Planctomycetacia	Planctomycetales	NA	NA	NA
ASV_1540	Bacteria	Gemmatimonadetes	Gemmatimonadetes	Gemmatimonadales	Gemmatimonadaceae	NA	NA
ASV_1541	Bacteria	Actinobacteria	MB-A2-108	NA	NA	NA	NA
ASV_1542	Bacteria	Proteobacteria	Alphaproteobacteria	Reyranellales	Reyranellaceae	Reyranella	NA
ASV_1543	Bacteria	Bacteroidetes	Bacteroidia	Cytophagales	Hymenobacteraceae	Adhaeribacter	NA
ASV_1544	Bacteria	Chloroflexi	Anaerolineae	Ardenticatenales	Ardenticatenaceae	NA	NA
ASV_1545	Bacteria	Chloroflexi	KD4-96	NA	NA	NA	NA
ASV_1546	Bacteria	Actinobacteria	Thermoleophilia	Solirubrobacterales	67-14	NA	NA
ASV_1547	Bacteria	Armatimonadetes	Chthonomonadetes	Chthonomonadales	NA	NA	NA
ASV_1548	Bacteria	Actinobacteria	Acidimicrobiia	Microtrichales	Microtrichaceae	NA	NA
ASV_1549	Bacteria	Proteobacteria	Gammaproteobacteria	211ds20	NA	NA	NA
ASV_1550	Bacteria	Proteobacteria	Deltaproteobacteria	Myxococcales	bacteriap25	NA	NA
ASV_1551	Bacteria	Proteobacteria	Gammaproteobacteria	Betaproteobacteriales	Burkholderiaceae	NA	NA
ASV_1552	Bacteria	Chloroflexi	Chloroflexia	Chloroflexales	Roseiflexaceae	NA	NA
ASV_1553	Bacteria	Cyanobacteria	Oxyphotobacteria	NA	NA	NA	NA
ASV_1554	Bacteria	Planctomycetes	Planctomycetacia	Pirellulales	Pirellulaceae	NA	NA
ASV_1555	Bacteria	Acidobacteria	Acidobacteriia	Acidobacteriales	NA	NA	NA
ASV_1556	Bacteria	Proteobacteria	Deltaproteobacteria	Bdellovibrionales	Bacteriovoracaceae	Peredibacter	NA
ASV_1557	Bacteria	Planctomycetes	Phycisphaerae	Tepidisphaerales	WD2101_soil_group	NA	NA
ASV_1558	Bacteria	NA	NA	NA	NA	NA	NA
ASV_1559	Bacteria	Proteobacteria	Alphaproteobacteria	Micavibrionales	NA	NA	NA
ASV_1560	Bacteria	Patescibacteria	Saccharimonadia	Saccharimonadales	NA	NA	NA
ASV_1561	Bacteria	Gemmatimonadetes	Gemmatimonadetes	Gemmatimonadales	Gemmatimonadaceae	Gemmatirosa	NA
ASV_1562	Bacteria	Acidobacteria	Blastocatellia_(Subgroup_4)	Pyrinomonadales	Pyrinomonadaceae	RB41	NA
ASV_1563	Bacteria	Cyanobacteria	Oxyphotobacteria	Nostocales	Coleofasciculaceae	NA	NA
ASV_1564	Bacteria	Armatimonadetes	NA	NA	NA	NA	NA
ASV_1565	Bacteria	Firmicutes	Bacilli	Bacillales	Bacillaceae	Bacillus	NA
ASV_1566	Bacteria	Acidobacteria	Blastocatellia_(Subgroup_4)	Pyrinomonadales	Pyrinomonadaceae	RB41	NA
ASV_1567	Bacteria	Proteobacteria	Alphaproteobacteria	Micavibrionales	NA	NA	NA
ASV_1568	Bacteria	Planctomycetes	Phycisphaerae	Tepidisphaerales	WD2101_soil_group	NA	NA
ASV_1569	Bacteria	NA	NA	NA	NA	NA	NA
ASV_1570	Bacteria	Patescibacteria	ABY1	Candidatus_Uhrbacteria	NA	NA	NA
ASV_1571	Bacteria	Bacteroidetes	Bacteroidia	Chitinophagales	Chitinophagaceae	NA	NA
ASV_1572	Bacteria	Cyanobacteria	Sericytochromatia	NA	NA	NA	NA
ASV_1573	Bacteria	Proteobacteria	Alphaproteobacteria	Rhizobiales	Xanthobacteraceae	Rhodoplanes	NA
ASV_1574	Bacteria	Proteobacteria	Alphaproteobacteria	Rhizobiales	Beijerinckiaceae	NA	NA
ASV_1575	Bacteria	Planctomycetes	Planctomycetacia	Pirellulales	Pirellulaceae	NA	NA
ASV_1576	Bacteria	Fibrobacteres	Fibrobacteria	Fibrobacterales	Fibrobacteraceae	NA	NA
ASV_1577	Bacteria	Proteobacteria	Gammaproteobacteria	Betaproteobacteriales	Nitrosomonadaceae	MND1	NA
ASV_1578	Bacteria	Armatimonadetes	Chthonomonadetes	Chthonomonadales	NA	NA	NA
ASV_1579	Bacteria	Planctomycetes	Planctomycetacia	Pirellulales	Pirellulaceae	NA	NA
ASV_1580	Bacteria	Planctomycetes	Phycisphaerae	Tepidisphaerales	WD2101_soil_group	NA	NA
ASV_1581	Bacteria	Acidobacteria	Subgroup_6	NA	NA	NA	NA
ASV_1582	Bacteria	Proteobacteria	Alphaproteobacteria	Puniceispirillales	Puniceispirillales_Incertae_Sedis	Constrictibacter	NA
ASV_1583	Bacteria	Actinobacteria	Actinobacteria	Pseudonocardiales	Pseudonocardiaceae	Pseudonocardia	NA
ASV_1584	Bacteria	Cyanobacteria	Oxyphotobacteria	NA	NA	NA	NA
ASV_1585	Bacteria	Proteobacteria	Alphaproteobacteria	NA	NA	NA	NA
ASV_1586	Bacteria	Planctomycetes	Phycisphaerae	Tepidisphaerales	Tepidisphaeraceae	NA	NA
ASV_1587	Bacteria	Chloroflexi	Ktedonobacteria	Ktedonobacterales	Ktedonobacteraceae	NA	NA
ASV_1588	Bacteria	Actinobacteria	Acidimicrobiia	NA	NA	NA	NA
ASV_1589	Bacteria	Proteobacteria	Deltaproteobacteria	Myxococcales	Sandaracinaceae	NA	NA
ASV_1590	Bacteria	Hydrogenedentes	Hydrogenedentia	Hydrogenedentiales	Hydrogenedensaceae	NA	NA
ASV_1591	Bacteria	Proteobacteria	Gammaproteobacteria	Coxiellales	Coxiellaceae	Coxiella	NA
ASV_1592	Bacteria	Acidobacteria	Blastocatellia_(Subgroup_4)	Pyrinomonadales	Pyrinomonadaceae	RB41	NA
ASV_1593	Bacteria	Actinobacteria	Acidimicrobiia	Microtrichales	Iamiaceae	Iamia	NA
ASV_1594	Bacteria	Proteobacteria	Alphaproteobacteria	Sneathiellales	Sneathiellaceae	Ferrovibrio	NA
ASV_1595	Bacteria	Verrucomicrobia	Verrucomicrobiae	Pedosphaerales	Pedosphaeraceae	NA	NA
ASV_1596	Bacteria	Proteobacteria	Alphaproteobacteria	Rhizobiales	Devosiaceae	Devosia	NA
ASV_1597	Bacteria	Chloroflexi	Chloroflexia	Thermomicrobiales	NA	NA	NA
ASV_1598	Bacteria	Proteobacteria	Gammaproteobacteria	Betaproteobacteriales	TRA3-20	NA	NA
ASV_1599	Bacteria	Proteobacteria	Deltaproteobacteria	Myxococcales	Sandaracinaceae	NA	NA
ASV_1600	Bacteria	Armatimonadetes	Chthonomonadetes	Chthonomonadales	NA	NA	NA
ASV_1601	Bacteria	Acidobacteria	Blastocatellia_(Subgroup_4)	Pyrinomonadales	Pyrinomonadaceae	RB41	NA
ASV_1602	Bacteria	Proteobacteria	Alphaproteobacteria	Rhizobiales	Beijerinckiaceae	NA	NA
ASV_1603	Bacteria	Planctomycetes	Planctomycetacia	Pirellulales	Pirellulaceae	Pirellula	NA
ASV_1604	Bacteria	Chloroflexi	Chloroflexia	Chloroflexales	Chloroflexaceae	NA	NA
ASV_1605	Bacteria	Acidobacteria	Thermoanaerobaculia	Thermoanaerobaculales	Thermoanaerobaculaceae	Subgroup_10	NA
ASV_1606	Bacteria	Chloroflexi	JG30-KF-CM66	NA	NA	NA	NA
ASV_1607	Bacteria	NA	NA	NA	NA	NA	NA
ASV_1608	Bacteria	Actinobacteria	Thermoleophilia	Solirubrobacterales	67-14	NA	NA
ASV_1609	Bacteria	Chloroflexi	NA	NA	NA	NA	NA
ASV_1610	Bacteria	Gemmatimonadetes	Gemmatimonadetes	Gemmatimonadales	Gemmatimonadaceae	Gemmatirosa	NA
ASV_1611	Bacteria	Acidobacteria	Holophagae	Subgroup_7	NA	NA	NA
ASV_1612	Bacteria	Gemmatimonadetes	Gemmatimonadetes	Gemmatimonadales	Gemmatimonadaceae	Gemmatirosa	NA
ASV_1613	Bacteria	Gemmatimonadetes	Gemmatimonadetes	Gemmatimonadales	Gemmatimonadaceae	Gemmatirosa	NA
ASV_1614	Bacteria	NA	NA	NA	NA	NA	NA
ASV_1615	Bacteria	Proteobacteria	Gammaproteobacteria	Steroidobacterales	Steroidobacteraceae	Steroidobacter	NA
ASV_1616	Bacteria	Gemmatimonadetes	S0134_terrestrial_group	NA	NA	NA	NA
ASV_1617	Bacteria	Cyanobacteria	Oxyphotobacteria	Leptolyngbyales	Leptolyngbyaceae	BMM02	NA
ASV_1618	Bacteria	Planctomycetes	Planctomycetacia	Pirellulales	Pirellulaceae	NA	NA
ASV_1619	Bacteria	Gemmatimonadetes	S0134_terrestrial_group	NA	NA	NA	NA
ASV_1620	Bacteria	Proteobacteria	Deltaproteobacteria	Myxococcales	Archangiaceae	NA	NA
ASV_1621	Bacteria	Chloroflexi	Ktedonobacteria	Ktedonobacterales	Ktedonobacteraceae	NA	NA
ASV_1622	Bacteria	Proteobacteria	Alphaproteobacteria	Micavibrionales	NA	NA	NA
ASV_1623	Bacteria	Bacteroidetes	Bacteroidia	Sphingobacteriales	Sphingobacteriaceae	NA	NA
ASV_1624	Bacteria	Proteobacteria	Alphaproteobacteria	Rhodobacterales	Rhodobacteraceae	Rubellimicrobium	NA
ASV_1625	Bacteria	Bacteroidetes	Bacteroidia	Chitinophagales	Chitinophagaceae	NA	NA
ASV_1626	Bacteria	Gemmatimonadetes	Gemmatimonadetes	Gemmatimonadales	Gemmatimonadaceae	Gemmatirosa	NA
ASV_1627	Bacteria	Gemmatimonadetes	Gemmatimonadetes	Gemmatimonadales	Gemmatimonadaceae	Gemmatirosa	NA
ASV_1628	Bacteria	Chloroflexi	Ktedonobacteria	NA	NA	NA	NA
ASV_1629	Bacteria	Verrucomicrobia	Verrucomicrobiae	Pedosphaerales	Pedosphaeraceae	NA	NA
ASV_1630	Bacteria	Firmicutes	Bacilli	Bacillales	Bacillaceae	Bacillus	NA
ASV_1631	Bacteria	Planctomycetes	Planctomycetacia	Pirellulales	Pirellulaceae	Rhodopirellula	NA
ASV_1632	Bacteria	Proteobacteria	Alphaproteobacteria	Caulobacterales	Caulobacteraceae	Brevundimonas	NA
ASV_1633	Bacteria	Chloroflexi	Chloroflexia	Chloroflexales	Chloroflexaceae	NA	NA
ASV_1634	Bacteria	Proteobacteria	Deltaproteobacteria	Myxococcales	Sandaracinaceae	NA	NA
ASV_1635	Bacteria	Acidobacteria	Subgroup_6	NA	NA	NA	NA
ASV_1636	Bacteria	Acidobacteria	Subgroup_6	NA	NA	NA	NA
ASV_1637	Bacteria	Proteobacteria	Gammaproteobacteria	Betaproteobacteriales	SC-I-84	NA	NA
ASV_1638	Bacteria	Chloroflexi	NA	NA	NA	NA	NA
ASV_1639	Bacteria	Proteobacteria	Alphaproteobacteria	Sphingomonadales	Sphingomonadaceae	Novosphingobium	NA
ASV_1640	Bacteria	Gemmatimonadetes	Gemmatimonadetes	Gemmatimonadales	Gemmatimonadaceae	Gemmatirosa	NA
ASV_1641	Bacteria	Planctomycetes	Phycisphaerae	Tepidisphaerales	Tepidisphaeraceae	NA	NA
ASV_1642	Bacteria	Planctomycetes	Planctomycetacia	Pirellulales	Pirellulaceae	NA	NA
ASV_1643	Bacteria	NA	NA	NA	NA	NA	NA
ASV_1644	Bacteria	Gemmatimonadetes	Gemmatimonadetes	Gemmatimonadales	Gemmatimonadaceae	NA	NA
ASV_1645	Bacteria	Chloroflexi	Chloroflexia	Kallotenuales	AKIW781	NA	NA
ASV_1646	Bacteria	Chloroflexi	Chloroflexia	Kallotenuales	NA	NA	NA
ASV_1647	Bacteria	Chloroflexi	Chloroflexia	Chloroflexales	Roseiflexaceae	Kouleothrix	NA
ASV_1648	Bacteria	Proteobacteria	Alphaproteobacteria	Sphingomonadales	Sphingomonadaceae	Sphingomonas	NA
ASV_1649	Bacteria	Proteobacteria	Deltaproteobacteria	Oligoflexales	0319-6G20	NA	NA
ASV_1650	Bacteria	Armatimonadetes	Chthonomonadetes	Chthonomonadales	NA	NA	NA
ASV_1651	Bacteria	Acidobacteria	Blastocatellia_(Subgroup_4)	Pyrinomonadales	Pyrinomonadaceae	RB41	NA
ASV_1652	Bacteria	Actinobacteria	Actinobacteria	Pseudonocardiales	Pseudonocardiaceae	Actinophytocola	NA
ASV_1653	Bacteria	Gemmatimonadetes	Gemmatimonadetes	Gemmatimonadales	Gemmatimonadaceae	Gemmatirosa	NA
ASV_1654	Bacteria	Patescibacteria	Parcubacteria	Candidatus_Kaiserbacteria	NA	NA	NA
ASV_1655	Bacteria	Chloroflexi	Chloroflexia	Kallotenuales	Kallotenuaceae	Kallotenue	NA
ASV_1656	Bacteria	Acidobacteria	Blastocatellia_(Subgroup_4)	Pyrinomonadales	Pyrinomonadaceae	RB41	NA
ASV_1657	Bacteria	Proteobacteria	Alphaproteobacteria	Rhizobiales	Beijerinckiaceae	NA	NA
ASV_1658	Bacteria	Proteobacteria	Alphaproteobacteria	Acetobacterales	Acetobacteraceae	Rhodopila	NA
ASV_1659	Bacteria	Proteobacteria	Gammaproteobacteria	Betaproteobacteriales	NA	NA	NA
ASV_1660	Bacteria	Actinobacteria	MB-A2-108	NA	NA	NA	NA
ASV_1661	Bacteria	Armatimonadetes	NA	NA	NA	NA	NA
ASV_1662	Bacteria	Proteobacteria	Deltaproteobacteria	Myxococcales	Sandaracinaceae	NA	NA
ASV_1663	Bacteria	Armatimonadetes	Chthonomonadetes	Chthonomonadales	Chthonomonadaceae	Chthonomonas	NA
ASV_1664	Bacteria	Proteobacteria	Deltaproteobacteria	Myxococcales	Archangiaceae	Archangium	NA
ASV_1665	Bacteria	Chloroflexi	NA	NA	NA	NA	NA
ASV_1666	Bacteria	Gemmatimonadetes	S0134_terrestrial_group	NA	NA	NA	NA
ASV_1667	Bacteria	Cyanobacteria	Oxyphotobacteria	Oxyphotobacteria_Incertae_Sedis	Unknown_Family	NA	NA
ASV_1668	Bacteria	Proteobacteria	Alphaproteobacteria	NA	NA	NA	NA
ASV_1669	Bacteria	Armatimonadetes	Fimbriimonadia	Fimbriimonadales	Fimbriimonadaceae	NA	NA
ASV_1670	Bacteria	Verrucomicrobia	Verrucomicrobiae	Verrucomicrobiales	Rubritaleaceae	Luteolibacter	NA
ASV_1671	Bacteria	Rokubacteria	NC10	Rokubacteriales	NA	NA	NA
ASV_1672	Bacteria	Actinobacteria	Acidimicrobiia	Microtrichales	Microtrichaceae	NA	NA
ASV_1673	Bacteria	Acidobacteria	Blastocatellia_(Subgroup_4)	Pyrinomonadales	Pyrinomonadaceae	RB41	NA
ASV_1674	Bacteria	Proteobacteria	Alphaproteobacteria	Rhizobiales	NA	NA	NA
ASV_1675	Bacteria	Gemmatimonadetes	Gemmatimonadetes	Gemmatimonadales	Gemmatimonadaceae	NA	NA
ASV_1676	Bacteria	Planctomycetes	Planctomycetacia	Isosphaerales	Isosphaeraceae	NA	NA
ASV_1677	Bacteria	Actinobacteria	Acidimicrobiia	Microtrichales	Ilumatobacteraceae	CL500-29_marine_group	NA
ASV_1678	Bacteria	Cyanobacteria	Oxyphotobacteria	Nostocales	Nostocaceae	NA	NA
ASV_1679	Bacteria	Cyanobacteria	Oxyphotobacteria	Nostocales	Coleofasciculaceae	NA	NA
ASV_1680	Bacteria	NA	NA	NA	NA	NA	NA
ASV_1681	Bacteria	Proteobacteria	Deltaproteobacteria	NA	NA	NA	NA
ASV_1682	Bacteria	Acidobacteria	Holophagae	Subgroup_7	NA	NA	NA
ASV_1683	Bacteria	Chloroflexi	Ktedonobacteria	C0119	NA	NA	NA
ASV_1684	Bacteria	Deinococcus-Thermus	Deinococci	Deinococcales	Deinococcaceae	Deinococcus	apachensis
ASV_1685	Bacteria	Gemmatimonadetes	Gemmatimonadetes	Gemmatimonadales	Gemmatimonadaceae	NA	NA
ASV_1686	Bacteria	Acidobacteria	Acidobacteriia	Acidobacteriales	Acidobacteriaceae_(Subgroup_1)	NA	NA
ASV_1687	Bacteria	Actinobacteria	Actinobacteria	Streptosporangiales	Thermomonosporaceae	Actinomadura	NA
ASV_1688	Bacteria	Acidobacteria	Blastocatellia_(Subgroup_4)	Blastocatellales	Blastocatellaceae	NA	NA
ASV_1689	Bacteria	Chloroflexi	TK10	NA	NA	NA	NA
ASV_1690	Bacteria	Proteobacteria	Deltaproteobacteria	Myxococcales	bacteriap25	NA	NA
ASV_1691	Bacteria	Acidobacteria	Blastocatellia_(Subgroup_4)	Pyrinomonadales	Pyrinomonadaceae	RB41	NA
ASV_1692	Bacteria	Chloroflexi	Ktedonobacteria	C0119	NA	NA	NA
ASV_1693	Bacteria	Proteobacteria	Gammaproteobacteria	NA	NA	NA	NA
ASV_1694	Bacteria	Actinobacteria	Thermoleophilia	Solirubrobacterales	Solirubrobacteraceae	Solirubrobacter	NA
ASV_1695	Bacteria	NA	NA	NA	NA	NA	NA
ASV_1696	Bacteria	Gemmatimonadetes	Gemmatimonadetes	Gemmatimonadales	Gemmatimonadaceae	Gemmatirosa	NA
ASV_1697	Bacteria	Proteobacteria	Gammaproteobacteria	Betaproteobacteriales	Burkholderiaceae	Ramlibacter	NA
ASV_1698	Bacteria	Actinobacteria	Actinobacteria	Micromonosporales	Micromonosporaceae	Catenuloplanes	NA
ASV_1699	Bacteria	Proteobacteria	Alphaproteobacteria	Rhizobiales	Rhizobiales_Incertae_Sedis	Bauldia	NA
ASV_1700	Bacteria	Acidobacteria	Subgroup_6	NA	NA	NA	NA
ASV_1701	Bacteria	Planctomycetes	Phycisphaerae	Tepidisphaerales	WD2101_soil_group	NA	NA
ASV_1702	Bacteria	Actinobacteria	Actinobacteria	NA	NA	NA	NA
ASV_1703	Bacteria	Acidobacteria	Blastocatellia_(Subgroup_4)	DS-100	NA	NA	NA
ASV_1704	Bacteria	Proteobacteria	Deltaproteobacteria	Myxococcales	Sandaracinaceae	Sandaracinus	NA
ASV_1705	Bacteria	Armatimonadetes	Fimbriimonadia	Fimbriimonadales	Fimbriimonadaceae	NA	NA
ASV_1706	Bacteria	Acidobacteria	Blastocatellia_(Subgroup_4)	Pyrinomonadales	Pyrinomonadaceae	RB41	NA
ASV_1707	Bacteria	Cyanobacteria	Oxyphotobacteria	Chloroplast	NA	NA	NA
ASV_1708	Bacteria	Acidobacteria	Blastocatellia_(Subgroup_4)	DS-100	NA	NA	NA
ASV_1709	Bacteria	Chloroflexi	Ktedonobacteria	C0119	NA	NA	NA
ASV_1710	Bacteria	Patescibacteria	Saccharimonadia	Saccharimonadales	NA	NA	NA
ASV_1711	Bacteria	Chloroflexi	TK10	NA	NA	NA	NA
ASV_1712	Bacteria	Planctomycetes	Planctomycetacia	Pirellulales	Pirellulaceae	Pir4_lineage	NA
ASV_1713	Bacteria	Acidobacteria	Blastocatellia_(Subgroup_4)	DS-100	NA	NA	NA
ASV_1714	Bacteria	Proteobacteria	Alphaproteobacteria	Rhizobiales	Xanthobacteraceae	Rhodoplanes	NA
ASV_1715	Bacteria	Armatimonadetes	Fimbriimonadia	Fimbriimonadales	Fimbriimonadaceae	NA	NA
ASV_1716	Bacteria	Chloroflexi	Chloroflexia	Kallotenuales	AKIW781	NA	NA
ASV_1717	Bacteria	Chloroflexi	Ktedonobacteria	Ktedonobacterales	Ktedonobacteraceae	FCPS473	NA
ASV_1718	Bacteria	Acidobacteria	Blastocatellia_(Subgroup_4)	Pyrinomonadales	Pyrinomonadaceae	RB41	NA
ASV_1719	Bacteria	Cyanobacteria	Sericytochromatia	NA	NA	NA	NA
ASV_1720	Bacteria	Bacteroidetes	Bacteroidia	Chitinophagales	Chitinophagaceae	Terrimonas	NA
ASV_1721	Bacteria	Bacteroidetes	Bacteroidia	Chitinophagales	37-13	NA	NA
ASV_1722	Bacteria	Acidobacteria	Blastocatellia_(Subgroup_4)	Pyrinomonadales	Pyrinomonadaceae	RB41	NA
ASV_1723	Bacteria	Cyanobacteria	Oxyphotobacteria	Oxyphotobacteria_Incertae_Sedis	Unknown_Family	Leptolyngbya_ANT.L52.2	NA
ASV_1724	Bacteria	Planctomycetes	Phycisphaerae	Tepidisphaerales	WD2101_soil_group	NA	NA
ASV_1725	Bacteria	Firmicutes	Bacilli	Bacillales	Bacillaceae	Bacillus	NA
ASV_1726	Bacteria	Cyanobacteria	Sericytochromatia	NA	NA	NA	NA
ASV_1727	Bacteria	Actinobacteria	Actinobacteria	Micromonosporales	Micromonosporaceae	NA	NA
ASV_1728	Bacteria	Acidobacteria	Blastocatellia_(Subgroup_4)	11-24	NA	NA	NA
ASV_1729	Bacteria	Armatimonadetes	Fimbriimonadia	Fimbriimonadales	Fimbriimonadaceae	NA	NA
ASV_1730	Bacteria	Proteobacteria	Gammaproteobacteria	Betaproteobacteriales	Burkholderiaceae	Bordetella	NA
ASV_1731	Bacteria	Planctomycetes	Phycisphaerae	Tepidisphaerales	Tepidisphaeraceae	NA	NA
ASV_1732	Bacteria	Actinobacteria	Actinobacteria	Streptomycetales	Streptomycetaceae	E1B-B3-114	NA
ASV_1733	Bacteria	Actinobacteria	Actinobacteria	Pseudonocardiales	Pseudonocardiaceae	NA	NA
ASV_1734	Bacteria	Planctomycetes	Planctomycetacia	Pirellulales	Pirellulaceae	Pir4_lineage	NA
ASV_1735	Bacteria	Planctomycetes	Planctomycetacia	Pirellulales	Pirellulaceae	NA	NA
ASV_1736	Bacteria	Proteobacteria	Alphaproteobacteria	NA	NA	NA	NA
ASV_1737	Bacteria	Proteobacteria	Alphaproteobacteria	Rhizobiales	Xanthobacteraceae	Pseudolabrys	NA
ASV_1738	Bacteria	Proteobacteria	Alphaproteobacteria	Rickettsiales	SM2D12	NA	NA
ASV_1739	Bacteria	Planctomycetes	Planctomycetacia	Pirellulales	Pirellulaceae	Pirellula	NA
ASV_1740	Bacteria	Proteobacteria	Alphaproteobacteria	Micavibrionales	NA	NA	NA
ASV_1741	Bacteria	Bacteroidetes	Bacteroidia	Chitinophagales	Chitinophagaceae	NA	NA
ASV_1742	Bacteria	Armatimonadetes	Fimbriimonadia	Fimbriimonadales	Fimbriimonadaceae	NA	NA
ASV_1743	Bacteria	Planctomycetes	Planctomycetacia	Planctomycetales	Rubinisphaeraceae	SH-PL14	NA
ASV_1744	Bacteria	Chloroflexi	NA	NA	NA	NA	NA
ASV_1745	Bacteria	Acidobacteria	Blastocatellia_(Subgroup_4)	Pyrinomonadales	Pyrinomonadaceae	RB41	NA
ASV_1746	Bacteria	Chloroflexi	Anaerolineae	Caldilineales	Caldilineaceae	NA	NA
ASV_1747	Bacteria	Chloroflexi	Chloroflexia	Chloroflexales	Chloroflexaceae	Candidatus_Chloroploca	NA
ASV_1748	Bacteria	Chloroflexi	Chloroflexia	Thermomicrobiales	AKYG1722	NA	NA
ASV_1749	Bacteria	Planctomycetes	Phycisphaerae	Tepidisphaerales	WD2101_soil_group	NA	NA
ASV_1750	Bacteria	Chloroflexi	Ktedonobacteria	C0119	NA	NA	NA
ASV_1751	Bacteria	Gemmatimonadetes	Gemmatimonadetes	Gemmatimonadales	Gemmatimonadaceae	Gemmatirosa	NA
ASV_1752	Bacteria	Chloroflexi	Chloroflexia	Thermomicrobiales	AKYG1722	NA	NA
ASV_1753	Bacteria	Acidobacteria	Blastocatellia_(Subgroup_4)	Pyrinomonadales	Pyrinomonadaceae	RB41	NA
ASV_1754	Bacteria	Proteobacteria	Alphaproteobacteria	Caulobacterales	Caulobacteraceae	NA	NA
ASV_1755	Bacteria	Patescibacteria	Parcubacteria	NA	NA	NA	NA
ASV_1756	Bacteria	Acidobacteria	Thermoanaerobaculia	Thermoanaerobaculales	Thermoanaerobaculaceae	Subgroup_10	NA
ASV_1757	Bacteria	Bacteroidetes	Bacteroidia	Cytophagales	Microscillaceae	NA	NA
ASV_1758	Bacteria	Acidobacteria	Subgroup_6	NA	NA	NA	NA
ASV_1759	Bacteria	Bacteroidetes	Bacteroidia	Chitinophagales	Chitinophagaceae	NA	NA
ASV_1760	Bacteria	Actinobacteria	Actinobacteria	Pseudonocardiales	Pseudonocardiaceae	Crossiella	NA
ASV_1761	Bacteria	Proteobacteria	Alphaproteobacteria	Rickettsiales	SM2D12	NA	NA
ASV_1762	Bacteria	Proteobacteria	Gammaproteobacteria	Oceanospirillales	Pseudohongiellaceae	Pseudohongiella	NA
ASV_1763	Bacteria	Verrucomicrobia	Verrucomicrobiae	Verrucomicrobiales	Rubritaleaceae	NA	NA
ASV_1764	Bacteria	Acidobacteria	Blastocatellia_(Subgroup_4)	Blastocatellales	Blastocatellaceae	NA	NA
ASV_1765	Bacteria	Planctomycetes	Phycisphaerae	Tepidisphaerales	WD2101_soil_group	NA	NA
ASV_1766	Bacteria	Gemmatimonadetes	Longimicrobia	Longimicrobiales	Longimicrobiaceae	NA	NA
ASV_1767	Bacteria	Proteobacteria	Gammaproteobacteria	Xanthomonadales	Xanthomonadaceae	Pseudoxanthomonas	NA
ASV_1768	Bacteria	Verrucomicrobia	Verrucomicrobiae	Verrucomicrobiales	Verrucomicrobiaceae	Prosthecobacter	NA
ASV_1769	Bacteria	Acidobacteria	Subgroup_6	NA	NA	NA	NA
ASV_1770	Bacteria	Planctomycetes	Phycisphaerae	Tepidisphaerales	WD2101_soil_group	NA	NA
ASV_1771	Bacteria	Proteobacteria	Gammaproteobacteria	Xanthomonadales	Rhodanobacteraceae	NA	NA
ASV_1772	Bacteria	Cyanobacteria	Oxyphotobacteria	Nostocales	NA	NA	NA
ASV_1773	Bacteria	Cyanobacteria	Oxyphotobacteria	Nostocales	Nostocaceae	NA	NA
ASV_1774	Bacteria	Proteobacteria	Alphaproteobacteria	Tistrellales	Geminicoccaceae	Candidatus_Alysiosphaera	NA
ASV_1775	Bacteria	Nitrospirae	Nitrospira	Nitrospirales	Nitrospiraceae	Nitrospira	NA
ASV_1776	Bacteria	Armatimonadetes	Fimbriimonadia	Fimbriimonadales	Fimbriimonadaceae	Fimbriimonas	NA
ASV_1777	Bacteria	Bacteroidetes	Bacteroidia	Flavobacteriales	NA	NA	NA
ASV_1778	Bacteria	Planctomycetes	Phycisphaerae	Tepidisphaerales	Tepidisphaeraceae	NA	NA
ASV_1779	Bacteria	Planctomycetes	Planctomycetacia	Planctomycetales	NA	NA	NA
ASV_1780	Bacteria	Verrucomicrobia	Verrucomicrobiae	Chthoniobacterales	Terrimicrobiaceae	Terrimicrobium	NA
ASV_1781	Bacteria	Patescibacteria	Parcubacteria	NA	NA	NA	NA
ASV_1782	Bacteria	Acidobacteria	Subgroup_6	Unknown_Order	Unknown_Family	Vicinamibacter	NA
ASV_1783	Bacteria	Gemmatimonadetes	S0134_terrestrial_group	NA	NA	NA	NA
ASV_1784	Bacteria	Proteobacteria	Gammaproteobacteria	Enterobacteriales	Enterobacteriaceae	Rahnella	NA
ASV_1785	Bacteria	Acidobacteria	Blastocatellia_(Subgroup_4)	Pyrinomonadales	Pyrinomonadaceae	RB41	NA
ASV_1786	Bacteria	Actinobacteria	Actinobacteria	Micromonosporales	Micromonosporaceae	NA	NA
ASV_1787	Bacteria	Verrucomicrobia	Verrucomicrobiae	Chthoniobacterales	Chthoniobacteraceae	Chthoniobacter	NA
ASV_1788	Bacteria	Gemmatimonadetes	Gemmatimonadetes	Gemmatimonadales	Gemmatimonadaceae	NA	NA
ASV_1789	Bacteria	Chloroflexi	Chloroflexia	Chloroflexales	Herpetosiphonaceae	Herpetosiphon	NA
ASV_1790	Bacteria	Cyanobacteria	Sericytochromatia	NA	NA	NA	NA
ASV_1791	Bacteria	Bacteroidetes	Bacteroidia	Flavobacteriales	Crocinitomicaceae	Fluviicola	NA
ASV_1792	Bacteria	Chloroflexi	KD4-96	NA	NA	NA	NA
ASV_1793	Bacteria	WS2	NA	NA	NA	NA	NA
ASV_1794	Bacteria	Armatimonadetes	Fimbriimonadia	Fimbriimonadales	Fimbriimonadaceae	Fimbriimonas	NA
ASV_1795	Bacteria	NA	NA	NA	NA	NA	NA
ASV_1796	Bacteria	Chloroflexi	TK10	NA	NA	NA	NA
ASV_1797	Bacteria	Chloroflexi	Ktedonobacteria	C0119	NA	NA	NA
ASV_1798	Bacteria	Planctomycetes	Planctomycetacia	Pirellulales	Pirellulaceae	Pirellula	NA
ASV_1799	Bacteria	Actinobacteria	Actinobacteria	Micromonosporales	Micromonosporaceae	Dactylosporangium	NA
ASV_1800	Bacteria	Proteobacteria	Alphaproteobacteria	NA	NA	NA	NA
ASV_1801	Bacteria	Planctomycetes	Planctomycetacia	Planctomycetales	NA	NA	NA
ASV_1802	Bacteria	Cyanobacteria	Sericytochromatia	NA	NA	NA	NA
ASV_1803	Bacteria	Proteobacteria	Gammaproteobacteria	Pseudomonadales	Pseudomonadaceae	Pseudomonas	NA
ASV_1804	Bacteria	Acidobacteria	Blastocatellia_(Subgroup_4)	11-24	NA	NA	NA
ASV_1805	Bacteria	Verrucomicrobia	Verrucomicrobiae	Verrucomicrobiales	Rubritaleaceae	Luteolibacter	NA
ASV_1806	Bacteria	Proteobacteria	Alphaproteobacteria	Sphingomonadales	Sphingomonadaceae	Rhizorhapis	NA
ASV_1807	Bacteria	Proteobacteria	Gammaproteobacteria	Betaproteobacteriales	Methylophilaceae	Methylobacillus	NA
ASV_1808	Bacteria	NA	NA	NA	NA	NA	NA
ASV_1809	Bacteria	Acidobacteria	Blastocatellia_(Subgroup_4)	Pyrinomonadales	Pyrinomonadaceae	RB41	NA
ASV_1810	Bacteria	Cyanobacteria	Oxyphotobacteria	Chloroplast	NA	NA	NA
ASV_1811	Bacteria	Verrucomicrobia	Verrucomicrobiae	Verrucomicrobiales	Verrucomicrobiaceae	Prosthecobacter	NA
ASV_1812	Bacteria	Proteobacteria	Gammaproteobacteria	Steroidobacterales	Steroidobacteraceae	Steroidobacter	NA
ASV_1813	Bacteria	Actinobacteria	Acidimicrobiia	Microtrichales	Iamiaceae	Iamia	NA
ASV_1814	Bacteria	Planctomycetes	Planctomycetacia	Pirellulales	Pirellulaceae	Pirellula	NA
ASV_1815	Bacteria	Gemmatimonadetes	Gemmatimonadetes	Gemmatimonadales	Gemmatimonadaceae	Gemmatirosa	NA
ASV_1816	Bacteria	Proteobacteria	Gammaproteobacteria	R7C24	NA	NA	NA
ASV_1817	Bacteria	Actinobacteria	Actinobacteria	Frankiales	Geodermatophilaceae	Geodermatophilus	NA
ASV_1818	Bacteria	Cyanobacteria	Sericytochromatia	NA	NA	NA	NA
ASV_1819	Bacteria	Acidobacteria	Blastocatellia_(Subgroup_4)	Pyrinomonadales	Pyrinomonadaceae	RB41	NA
ASV_1820	Bacteria	Rokubacteria	NC10	Rokubacteriales	NA	NA	NA
ASV_1821	Bacteria	Proteobacteria	Gammaproteobacteria	Xanthomonadales	Xanthomonadaceae	Luteimonas	NA
ASV_1822	Bacteria	Verrucomicrobia	Verrucomicrobiae	Pedosphaerales	Pedosphaeraceae	NA	NA
ASV_1823	Bacteria	Bacteroidetes	Bacteroidia	Chitinophagales	Chitinophagaceae	Taibaiella	NA
ASV_1824	Bacteria	Proteobacteria	Gammaproteobacteria	Steroidobacterales	Steroidobacteraceae	Steroidobacter	NA
ASV_1825	Bacteria	Proteobacteria	Alphaproteobacteria	Rhizobiales	NA	NA	NA
ASV_1826	Bacteria	Proteobacteria	Deltaproteobacteria	Bdellovibrionales	Bacteriovoracaceae	Peredibacter	NA
ASV_1827	Bacteria	Chloroflexi	Anaerolineae	SBR1031	A4b	NA	NA
ASV_1828	Bacteria	Bacteroidetes	Bacteroidia	Sphingobacteriales	env.OPS_17	NA	NA
ASV_1829	Bacteria	Actinobacteria	Actinobacteria	Propionibacteriales	Nocardioidaceae	Kribbella	sandramycini
ASV_1830	Bacteria	Proteobacteria	Gammaproteobacteria	Betaproteobacteriales	NA	NA	NA
ASV_1831	Bacteria	Planctomycetes	Phycisphaerae	Tepidisphaerales	WD2101_soil_group	NA	NA
ASV_1832	Bacteria	Proteobacteria	Alphaproteobacteria	Azospirillales	Azospirillaceae	NA	NA
ASV_1833	Bacteria	Nitrospirae	Nitrospira	Nitrospirales	Nitrospiraceae	Nitrospira	NA
ASV_1834	Bacteria	Actinobacteria	Actinobacteria	Pseudonocardiales	Pseudonocardiaceae	Actinophytocola	NA
ASV_1835	Bacteria	Bacteroidetes	Bacteroidia	Chitinophagales	Chitinophagaceae	Parasegetibacter	NA
ASV_1836	Bacteria	Cyanobacteria	Oxyphotobacteria	Nostocales	Nostocaceae	NA	NA
ASV_1837	Bacteria	Chloroflexi	Ktedonobacteria	C0119	NA	NA	NA
ASV_1838	Bacteria	Armatimonadetes	NA	NA	NA	NA	NA
ASV_1839	Bacteria	Cyanobacteria	Oxyphotobacteria	Oxyphotobacteria_Incertae_Sedis	Unknown_Family	NA	NA
ASV_1840	Bacteria	Proteobacteria	Alphaproteobacteria	Rhizobiales	Rhizobiaceae	NA	NA
ASV_1841	Bacteria	Armatimonadetes	Chthonomonadetes	Chthonomonadales	NA	NA	NA
ASV_1842	Bacteria	Actinobacteria	Actinobacteria	Frankiales	Frankiaceae	Jatrophihabitans	NA
ASV_1843	Bacteria	Planctomycetes	Planctomycetacia	Pirellulales	Pirellulaceae	NA	NA
ASV_1844	Bacteria	Patescibacteria	Saccharimonadia	Saccharimonadales	Saccharimonadaceae	NA	NA
ASV_1845	Bacteria	Planctomycetes	Phycisphaerae	Tepidisphaerales	WD2101_soil_group	NA	NA
ASV_1846	Bacteria	Proteobacteria	Alphaproteobacteria	Azospirillales	Azospirillaceae	NA	NA
ASV_1847	Bacteria	Chloroflexi	Ktedonobacteria	C0119	NA	NA	NA
ASV_1848	Bacteria	Acidobacteria	Blastocatellia_(Subgroup_4)	Pyrinomonadales	Pyrinomonadaceae	RB41	NA
ASV_1849	Bacteria	Proteobacteria	Alphaproteobacteria	Acetobacterales	Acetobacteraceae	Roseomonas	NA
ASV_1850	Bacteria	Acidobacteria	Holophagae	Subgroup_7	NA	NA	NA
ASV_1851	Bacteria	Gemmatimonadetes	Gemmatimonadetes	Gemmatimonadales	Gemmatimonadaceae	NA	NA
ASV_1852	Bacteria	Verrucomicrobia	Verrucomicrobiae	Pedosphaerales	Pedosphaeraceae	NA	NA
ASV_1853	Bacteria	Cyanobacteria	Sericytochromatia	NA	NA	NA	NA
ASV_1854	Bacteria	Proteobacteria	Deltaproteobacteria	Desulfarculales	Desulfarculaceae	NA	NA
ASV_1855	Bacteria	Entotheonellaeota	Entotheonellia	Entotheonellales	Entotheonellaceae	NA	NA
ASV_1856	Bacteria	Acidobacteria	Subgroup_5	NA	NA	NA	NA
ASV_1857	Bacteria	Proteobacteria	Alphaproteobacteria	Sneathiellales	Sneathiellaceae	AT-s3-44	NA
ASV_1858	Bacteria	Proteobacteria	Gammaproteobacteria	Betaproteobacteriales	Methylophilaceae	NA	NA
ASV_1859	Bacteria	Chloroflexi	NA	NA	NA	NA	NA
ASV_1860	Bacteria	Acidobacteria	Blastocatellia_(Subgroup_4)	11-24	NA	NA	NA
ASV_1861	Bacteria	Cyanobacteria	Sericytochromatia	NA	NA	NA	NA
ASV_1862	Bacteria	Planctomycetes	Planctomycetacia	Pirellulales	Pirellulaceae	NA	NA
ASV_1863	Bacteria	Chloroflexi	Ktedonobacteria	C0119	NA	NA	NA
ASV_1864	Bacteria	Bacteroidetes	Ignavibacteria	OPB56	NA	NA	NA
ASV_1865	Bacteria	Proteobacteria	Alphaproteobacteria	NA	NA	NA	NA
ASV_1866	Bacteria	Gemmatimonadetes	S0134_terrestrial_group	NA	NA	NA	NA
ASV_1867	Bacteria	Armatimonadetes	Chthonomonadetes	Chthonomonadales	Chthonomonadaceae	Chthonomonas	NA
ASV_1868	Bacteria	Bacteroidetes	Ignavibacteria	OPB56	NA	NA	NA
ASV_1869	Bacteria	Cyanobacteria	Oxyphotobacteria	Chloroplast	NA	NA	NA
ASV_1870	Bacteria	Planctomycetes	Planctomycetacia	Pirellulales	Pirellulaceae	Pir4_lineage	NA
ASV_1871	Bacteria	Chloroflexi	TK10	NA	NA	NA	NA
ASV_1872	Bacteria	Proteobacteria	Alphaproteobacteria	Rhizobiales	Rhizobiaceae	NA	NA
ASV_1873	Bacteria	Proteobacteria	Gammaproteobacteria	Xanthomonadales	Rhodanobacteraceae	Dyella	NA
ASV_1874	Bacteria	Gemmatimonadetes	Gemmatimonadetes	Gemmatimonadales	Gemmatimonadaceae	Gemmatirosa	NA
ASV_1875	Bacteria	Acidobacteria	Blastocatellia_(Subgroup_4)	Pyrinomonadales	Pyrinomonadaceae	RB41	NA
ASV_1876	Bacteria	Verrucomicrobia	Verrucomicrobiae	Pedosphaerales	Pedosphaeraceae	NA	NA
ASV_1877	Bacteria	WS2	NA	NA	NA	NA	NA
ASV_1878	Bacteria	Chloroflexi	AD3	NA	NA	NA	NA
ASV_1879	Bacteria	Proteobacteria	Alphaproteobacteria	Rhizobiales	Rhizobiaceae	Allorhizobium-Neorhizobium-Pararhizobium-Rhizobium	NA
ASV_1880	Bacteria	Actinobacteria	Thermoleophilia	Solirubrobacterales	Solirubrobacteraceae	Solirubrobacter	NA
ASV_1881	Bacteria	Chloroflexi	NA	NA	NA	NA	NA
ASV_1882	Bacteria	Acidobacteria	Blastocatellia_(Subgroup_4)	Pyrinomonadales	Pyrinomonadaceae	RB41	NA
ASV_1883	Bacteria	Cyanobacteria	Oxyphotobacteria	Oxyphotobacteria_Incertae_Sedis	Unknown_Family	NA	NA
ASV_1884	Bacteria	Chloroflexi	Chloroflexia	Thermomicrobiales	JG30-KF-CM45	NA	NA
ASV_1885	Bacteria	Acidobacteria	Subgroup_5	NA	NA	NA	NA
ASV_1886	Bacteria	Chloroflexi	Chloroflexia	Kallotenuales	AKIW781	NA	NA
ASV_1887	Bacteria	Firmicutes	Bacilli	Bacillales	Paenibacillaceae	Paenibacillus	NA
ASV_1888	Bacteria	Armatimonadetes	NA	NA	NA	NA	NA
ASV_1889	Bacteria	Chloroflexi	Ktedonobacteria	B12-WMSP1	NA	NA	NA
ASV_1890	Bacteria	Hydrogenedentes	Hydrogenedentia	Hydrogenedentiales	Hydrogenedensaceae	NA	NA
ASV_1891	Bacteria	Proteobacteria	Gammaproteobacteria	Betaproteobacteriales	Burkholderiaceae	Burkholderia-Caballeronia-Paraburkholderia	NA
ASV_1892	Bacteria	Bacteroidetes	Bacteroidia	Sphingobacteriales	Sphingobacteriaceae	Mucilaginibacter	NA
ASV_1893	Bacteria	Actinobacteria	NA	NA	NA	NA	NA
ASV_1894	Bacteria	Acidobacteria	Blastocatellia_(Subgroup_4)	11-24	NA	NA	NA
ASV_1895	Bacteria	Proteobacteria	Alphaproteobacteria	Sphingomonadales	Sphingomonadaceae	Sphingopyxis	NA
ASV_1896	Bacteria	Acidobacteria	Blastocatellia_(Subgroup_4)	Pyrinomonadales	Pyrinomonadaceae	RB41	NA
ASV_1897	Bacteria	Bacteroidetes	Bacteroidia	Cytophagales	Spirosomaceae	Dyadobacter	fermentans
ASV_1898	Bacteria	Planctomycetes	Planctomycetacia	Pirellulales	Pirellulaceae	Pirellula	NA
ASV_1899	Bacteria	Acidobacteria	Subgroup_5	NA	NA	NA	NA
ASV_1900	Bacteria	Chloroflexi	Ktedonobacteria	Ktedonobacterales	Ktedonobacteraceae	FCPS473	NA
ASV_1901	Bacteria	Verrucomicrobia	Verrucomicrobiae	Chthoniobacterales	Chthoniobacteraceae	NA	NA
ASV_1902	Bacteria	Proteobacteria	Deltaproteobacteria	Bdellovibrionales	Bdellovibrionaceae	Bdellovibrio	NA
ASV_1903	Bacteria	Bacteroidetes	Bacteroidia	Cytophagales	Microscillaceae	NA	NA
ASV_1904	Bacteria	Acidobacteria	Blastocatellia_(Subgroup_4)	Pyrinomonadales	Pyrinomonadaceae	RB41	NA
ASV_1905	Bacteria	Chloroflexi	Ktedonobacteria	C0119	NA	NA	NA
ASV_1906	Bacteria	Verrucomicrobia	Verrucomicrobiae	Verrucomicrobiales	Rubritaleaceae	Luteolibacter	NA
ASV_1907	Bacteria	Acidobacteria	Blastocatellia_(Subgroup_4)	11-24	NA	NA	NA
ASV_1908	Bacteria	Chloroflexi	Chloroflexia	Chloroflexales	Roseiflexaceae	NA	NA
ASV_1909	Bacteria	Chloroflexi	NA	NA	NA	NA	NA
ASV_1910	Bacteria	Proteobacteria	Alphaproteobacteria	Rhizobiales	Beijerinckiaceae	NA	NA
ASV_1911	Bacteria	Armatimonadetes	Fimbriimonadia	Fimbriimonadales	Fimbriimonadaceae	NA	NA
ASV_1912	Bacteria	Proteobacteria	Gammaproteobacteria	Pseudomonadales	Pseudomonadaceae	Pseudomonas	NA
ASV_1913	Bacteria	Planctomycetes	Planctomycetacia	Pirellulales	Pirellulaceae	Pirellula	NA
ASV_1914	Bacteria	Proteobacteria	Gammaproteobacteria	Pseudomonadales	Pseudomonadaceae	Pseudomonas	endophytica
ASV_1915	Bacteria	Acidobacteria	Subgroup_6	NA	NA	NA	NA
ASV_1916	Bacteria	Chloroflexi	Ktedonobacteria	B12-WMSP1	NA	NA	NA
ASV_1917	Bacteria	Armatimonadetes	NA	NA	NA	NA	NA
ASV_1918	Bacteria	Planctomycetes	Planctomycetacia	Gemmatales	Gemmataceae	NA	NA
ASV_1919	Bacteria	Bacteroidetes	Bacteroidia	Chitinophagales	Chitinophagaceae	NA	NA
ASV_1920	Bacteria	Proteobacteria	Deltaproteobacteria	Bdellovibrionales	Bdellovibrionaceae	Bdellovibrio	NA
ASV_1921	Bacteria	Chloroflexi	Ktedonobacteria	C0119	NA	NA	NA
ASV_1922	Bacteria	Armatimonadetes	Fimbriimonadia	Fimbriimonadales	Fimbriimonadaceae	NA	NA
ASV_1923	Bacteria	Rokubacteria	NC10	Rokubacteriales	NA	NA	NA
ASV_1924	Bacteria	Proteobacteria	Gammaproteobacteria	Diplorickettsiales	Diplorickettsiaceae	Aquicella	NA
ASV_1925	Bacteria	Bacteroidetes	Bacteroidia	Cytophagales	Spirosomaceae	NA	NA
ASV_1926	Bacteria	Actinobacteria	Actinobacteria	Streptomycetales	Streptomycetaceae	Streptomyces	NA
ASV_1927	Bacteria	Acidobacteria	Subgroup_6	Unknown_Order	Unknown_Family	Luteitalea	NA
ASV_1928	Bacteria	Proteobacteria	Deltaproteobacteria	Oligoflexales	Oligoflexaceae	NA	NA
ASV_1929	Bacteria	Proteobacteria	Gammaproteobacteria	Betaproteobacteriales	Burkholderiaceae	NA	NA
ASV_1930	Bacteria	Chloroflexi	Ktedonobacteria	Ktedonobacterales	Ktedonobacteraceae	NA	NA
ASV_1931	Bacteria	Proteobacteria	Alphaproteobacteria	Rhizobiales	Beijerinckiaceae	Microvirga	NA
ASV_1932	Bacteria	Bacteroidetes	Bacteroidia	Cytophagales	Hymenobacteraceae	Adhaeribacter	NA
ASV_1933	Bacteria	Proteobacteria	Alphaproteobacteria	NA	NA	NA	NA
ASV_1934	Bacteria	Planctomycetes	Planctomycetacia	Pirellulales	Pirellulaceae	Pirellula	NA
ASV_1935	Bacteria	Cyanobacteria	Oxyphotobacteria	Chloroplast	NA	NA	NA
ASV_1936	Bacteria	Acidobacteria	Blastocatellia_(Subgroup_4)	Pyrinomonadales	Pyrinomonadaceae	RB41	NA
ASV_1937	Bacteria	Acidobacteria	Blastocatellia_(Subgroup_4)	11-24	NA	NA	NA
ASV_1938	Bacteria	Chloroflexi	Anaerolineae	Caldilineales	Caldilineaceae	Litorilinea	NA
ASV_1939	Bacteria	Acidobacteria	Blastocatellia_(Subgroup_4)	Pyrinomonadales	Pyrinomonadaceae	RB41	NA
ASV_1940	Bacteria	BRC1	NA	NA	NA	NA	NA
ASV_1941	Bacteria	Cyanobacteria	Melainabacteria	Obscuribacterales	NA	NA	NA
ASV_1942	Bacteria	NA	NA	NA	NA	NA	NA
ASV_1943	Bacteria	Acidobacteria	Blastocatellia_(Subgroup_4)	Pyrinomonadales	Pyrinomonadaceae	RB41	NA
ASV_1944	Bacteria	Chloroflexi	Chloroflexia	Chloroflexales	Herpetosiphonaceae	Herpetosiphon	NA
ASV_1945	Bacteria	Acidobacteria	Subgroup_17	NA	NA	NA	NA
ASV_1946	Bacteria	Armatimonadetes	Chthonomonadetes	Chthonomonadales	NA	NA	NA
ASV_1947	Bacteria	Planctomycetes	Planctomycetacia	Pirellulales	Pirellulaceae	Pirellula	NA
ASV_1948	Bacteria	Gemmatimonadetes	Gemmatimonadetes	Gemmatimonadales	Gemmatimonadaceae	Gemmatimonas	NA
ASV_1949	Bacteria	Verrucomicrobia	Verrucomicrobiae	Pedosphaerales	Pedosphaeraceae	NA	NA
ASV_1950	Bacteria	Verrucomicrobia	Verrucomicrobiae	Opitutales	Opitutaceae	Lacunisphaera	NA
ASV_1951	Bacteria	Chloroflexi	Ktedonobacteria	C0119	NA	NA	NA
ASV_1952	Bacteria	Actinobacteria	Actinobacteria	NA	NA	NA	NA
ASV_1953	Bacteria	Proteobacteria	Gammaproteobacteria	Diplorickettsiales	Diplorickettsiaceae	NA	NA
ASV_1954	Bacteria	Gemmatimonadetes	Gemmatimonadetes	Gemmatimonadales	Gemmatimonadaceae	Gemmatirosa	NA
ASV_1955	Bacteria	Acidobacteria	Subgroup_17	NA	NA	NA	NA
ASV_1956	Bacteria	Acidobacteria	Acidobacteriia	Solibacterales	Solibacteraceae_(Subgroup_3)	Paludibaculum	fermentans
ASV_1957	Bacteria	Chloroflexi	Gitt-GS-136	NA	NA	NA	NA
ASV_1958	Bacteria	Cyanobacteria	Oxyphotobacteria	Chloroplast	NA	NA	NA
ASV_1959	Bacteria	Patescibacteria	Saccharimonadia	Saccharimonadales	NA	NA	NA
ASV_1960	Bacteria	Chloroflexi	Ktedonobacteria	C0119	NA	NA	NA
ASV_1961	Bacteria	Proteobacteria	Alphaproteobacteria	Sphingomonadales	Sphingomonadaceae	Novosphingobium	arabidopsis
ASV_1962	Bacteria	Proteobacteria	Alphaproteobacteria	Acetobacterales	Acetobacteraceae	Craurococcus	NA
ASV_1963	Bacteria	Cyanobacteria	Oxyphotobacteria	Nostocales	NA	NA	NA
ASV_1964	Bacteria	Actinobacteria	Acidimicrobiia	NA	NA	NA	NA
ASV_1965	Bacteria	Proteobacteria	Alphaproteobacteria	NA	NA	NA	NA
ASV_1966	Bacteria	Chloroflexi	Ktedonobacteria	Ktedonobacterales	Ktedonobacteraceae	NA	NA
ASV_1967	Bacteria	Bacteroidetes	Bacteroidia	Sphingobacteriales	env.OPS_17	NA	NA
ASV_1968	Bacteria	Proteobacteria	Gammaproteobacteria	Steroidobacterales	Steroidobacteraceae	Steroidobacter	NA
ASV_1969	Bacteria	Chloroflexi	TK10	NA	NA	NA	NA
ASV_1970	Bacteria	Proteobacteria	Gammaproteobacteria	Betaproteobacteriales	TRA3-20	NA	NA
ASV_1971	Bacteria	Bacteroidetes	Rhodothermia	Rhodothermales	Rhodothermaceae	NA	NA
ASV_1972	Bacteria	Proteobacteria	Gammaproteobacteria	Betaproteobacteriales	Burkholderiaceae	Lautropia	NA
ASV_1973	Bacteria	Proteobacteria	Alphaproteobacteria	Azospirillales	Azospirillaceae	NA	NA
ASV_1974	Bacteria	Bacteroidetes	Bacteroidia	Cytophagales	Microscillaceae	NA	NA
ASV_1975	Bacteria	Proteobacteria	Gammaproteobacteria	Xanthomonadales	Xanthomonadaceae	Luteimonas	NA
ASV_1976	Bacteria	Bacteroidetes	Bacteroidia	Cytophagales	Hymenobacteraceae	Adhaeribacter	NA
ASV_1977	Bacteria	NA	NA	NA	NA	NA	NA
ASV_1978	Bacteria	Bacteroidetes	Bacteroidia	Sphingobacteriales	NS11-12_marine_group	NA	NA
ASV_1979	Bacteria	Proteobacteria	Alphaproteobacteria	Sphingomonadales	Sphingomonadaceae	Sphingomonas	NA
ASV_1980	Bacteria	Bacteroidetes	Bacteroidia	Sphingobacteriales	KD3-93	NA	NA
ASV_1981	Bacteria	NA	NA	NA	NA	NA	NA
ASV_1982	Bacteria	Acidobacteria	Blastocatellia_(Subgroup_4)	11-24	NA	NA	NA
ASV_1983	Bacteria	Verrucomicrobia	Verrucomicrobiae	Chthoniobacterales	Chthoniobacteraceae	Chthoniobacter	NA
ASV_1984	Bacteria	Planctomycetes	Planctomycetacia	Pirellulales	Pirellulaceae	NA	NA
ASV_1985	Bacteria	Bacteroidetes	Bacteroidia	Chitinophagales	Chitinophagaceae	Parasegetibacter	NA
ASV_1986	Bacteria	Cyanobacteria	Melainabacteria	Vampirovibrionales	NA	NA	NA
ASV_1987	Bacteria	Cyanobacteria	Sericytochromatia	NA	NA	NA	NA
ASV_1988	Bacteria	Proteobacteria	Deltaproteobacteria	Bdellovibrionales	Bacteriovoracaceae	Peredibacter	NA
ASV_1989	Bacteria	NA	NA	NA	NA	NA	NA
ASV_1990	Bacteria	Bacteroidetes	Bacteroidia	SM1A07	NA	NA	NA
ASV_1991	Bacteria	Acidobacteria	Blastocatellia_(Subgroup_4)	NA	NA	NA	NA
ASV_1992	Bacteria	Proteobacteria	Deltaproteobacteria	Myxococcales	Sandaracinaceae	NA	NA
ASV_1993	Bacteria	Bacteroidetes	Ignavibacteria	SJA-28	NA	NA	NA
ASV_1994	Bacteria	Planctomycetes	Planctomycetacia	Pirellulales	Pirellulaceae	Pir4_lineage	NA
ASV_1995	Bacteria	Rokubacteria	NC10	Rokubacteriales	NA	NA	NA
ASV_1996	Bacteria	Planctomycetes	Planctomycetacia	Pirellulales	Pirellulaceae	Rhodopirellula	NA
ASV_1997	Bacteria	Planctomycetes	Phycisphaerae	Tepidisphaerales	Tepidisphaeraceae	NA	NA
ASV_1998	Bacteria	Cyanobacteria	Sericytochromatia	NA	NA	NA	NA
ASV_1999	Bacteria	Acidobacteria	Subgroup_17	NA	NA	NA	NA
[truncated: 165 more rows]
