# Supplementary material for: Root microbiome diversity and structure of the Sonoran desert buffelgrass (Pennisetum ciliare L.)
Source: PLoS One. 2023 May 19;18(5):e0285978. doi: 10.1371/journal.pone.0285978 (PMC10198571; doi:10.1371/journal.pone.0285978)
Supplement: S2 Table — (XLSX) [file pone.0285978.s004.xlsx]

## Sheet: S3
	E1_T1	E2_T1	E1_T2	E2_T2	L1_T1	L2_T1	L1_T2	L2_T2	C1_T1	C2_T1	C1_T2	C2_T2	S1	S2
ASV_1	469	332	325	377	0	439	384	398	416	515	455	488	457	393
ASV_2	529	670	313	252	0	520	510	621	431	352	622	432	17	0
ASV_3	189	324	215	297	403	272	258	372	337	420	349	409	413	423
ASV_4	354	197	367	145	149	921	130	403	362	213	370	674	137	123
ASV_5	251	217	245	248	362	317	283	329	338	224	400	431	325	289
ASV_6	293	310	258	176	332	351	338	276	266	297	256	520	317	220
ASV_7	0	489	305	215	0	377	345	441	370	0	416	294	364	304
ASV_8	195	242	275	314	225	1028	169	199	302	139	227	204	110	50
ASV_9	533	229	184	318	234	438	0	260	285	128	125	196	310	285
ASV_10	233	139	399	310	167	241	369	308	258	153	192	153	199	220
ASV_11	170	188	195	209	173	263	164	245	255	273	252	275	324	333
ASV_12	344	328	135	178	419	318	265	227	154	172	131	323	181	125
ASV_13	170	275	192	316	0	219	270	368	281	0	233	224	402	348
ASV_14	174	254	218	153	106	176	135	350	243	251	280	187	239	211
ASV_15	175	195	150	125	154	257	156	182	208	268	258	387	172	236
ASV_16	119	189	190	0	0	122	220	379	288	255	232	113	270	289
ASV_17	0	0	314	309	0	255	0	0	256	277	430	0	438	319
ASV_18	0	0	0	460	0	816	0	401	0	0	757	0	0	0
ASV_19	294	225	227	227	0	283	0	0	0	273	271	158	219	229
ASV_20	139	177	149	147	162	150	194	210	223	286	234	149	0	161
ASV_21	249	198	0	298	0	0	305	324	0	327	0	290	260	0
ASV_22	115	258	242	546	66	105	272	172	304	91	62	0	0	0
ASV_23	0	350	0	284	0	0	0	250	315	0	305	273	437	0
ASV_24	93	209	205	0	122	0	169	169	157	144	252	185	171	255
ASV_25	0	132	118	159	243	168	134	144	175	154	113	234	117	236
ASV_26	87	156	292	135	203	88	120	100	73	0	223	0	400	219
ASV_27	249	204	103	275	0	405	229	176	212	0	217	0	0	0
ASV_28	114	183	127	107	291	189	115	165	148	97	127	85	195	110
ASV_29	451	162	185	0	275	0	0	151	177	0	272	263	0	0
ASV_30	112	113	222	129	149	245	177	72	71	130	136	123	122	77
ASV_31	54	111	143	123	99	107	107	210	147	108	213	226	103	115
ASV_32	0	0	101	0	316	308	0	77	86	343	99	154	96	237
ASV_33	144	166	115	0	0	197	183	198	147	172	248	199	0	0
ASV_34	0	175	0	190	0	291	146	195	264	0	247	0	0	260
ASV_35	89	177	121	126	186	79	125	135	97	77	125	99	189	131
ASV_36	91	143	55	140	162	133	89	129	60	134	148	126	182	161
ASV_37	187	165	69	98	0	206	0	66	111	47	131	178	237	242
ASV_38	0	0	63	0	0	0	0	0	102	0	0	0	886	627
ASV_39	87	58	65	138	189	0	112	185	80	125	79	134	163	195
ASV_40	146	0	150	216	0	95	208	0	142	196	118	338	0	0
ASV_41	0	0	0	129	0	0	0	231	261	0	256	144	319	203
ASV_42	293	0	73	138	239	89	53	49	52	93	136	85	134	96
ASV_43	0	287	0	0	51	121	70	0	822	178	0	0	0	0
ASV_44	207	0	303	274	0	411	0	0	0	169	0	152	0	0
ASV_45	0	124	223	60	253	65	160	188	120	98	103	99	0	0
ASV_46	161	70	86	116	0	128	112	71	157	130	87	143	139	67
ASV_47	57	104	110	0	86	134	90	89	117	127	119	123	124	146
ASV_48	0	115	0	107	72	112	80	138	141	111	185	93	100	106
ASV_49	0	0	222	0	0	0	0	0	348	0	283	0	287	215
ASV_50	78	64	79	0	356	0	0	113	276	39	83	42	95	126
ASV_51	146	139	69	0	0	151	107	0	0	278	99	323	0	0
ASV_52	54	69	58	60	57	64	56	155	91	149	94	155	123	125
ASV_53	0	0	592	0	0	0	473	244	0	0	0	0	0	0
ASV_54	235	227	274	0	0	276	0	0	0	0	284	0	0	0
ASV_55	571	0	0	0	0	0	0	0	0	0	0	0	718	0
ASV_56	0	0	210	158	0	193	202	314	0	0	0	0	0	162
ASV_57	0	0	0	126	628	83	108	0	0	0	162	0	0	120
ASV_58	0	69	125	71	0	0	149	94	149	146	216	0	121	73
ASV_59	0	0	157	92	0	108	116	127	44	0	113	119	178	144
ASV_60	0	0	0	0	268	176	154	0	110	0	0	60	228	184
ASV_61	0	0	0	192	0	140	0	0	290	304	0	0	246	0
ASV_62	0	36	79	0	0	0	0	89	314	97	304	89	0	155
ASV_63	0	130	0	0	0	209	226	218	170	0	179	0	0	0
ASV_64	69	0	0	0	185	203	148	269	0	0	254	0	0	0
ASV_65	0	141	281	150	0	106	209	153	69	0	0	0	0	0
ASV_66	63	112	91	100	95	161	72	0	76	112	108	70	0	0
ASV_67	105	0	126	0	0	189	0	126	108	106	189	109	0	0
ASV_68	194	0	0	0	0	224	0	168	0	0	308	158	0	0
ASV_69	70	110	193	323	0	239	0	0	0	0	0	110	0	0
ASV_70	143	153	0	0	0	137	0	0	148	0	126	163	94	80
ASV_71	101	130	107	0	0	159	91	95	0	87	0	0	129	140
ASV_72	157	129	55	0	0	73	50	132	65	207	92	60	0	0
ASV_73	0	0	0	0	0	0	0	417	603	0	0	0	0	0
ASV_74	0	97	103	0	0	160	0	145	90	0	78	82	125	134
ASV_75	0	83	145	266	75	61	81	92	101	90	0	0	0	0
ASV_76	194	0	0	0	0	0	0	0	235	0	0	156	404	0
ASV_77	122	0	100	0	0	0	0	220	0	231	204	102	0	0
ASV_78	0	147	90	76	0	145	0	0	80	0	210	0	132	89
ASV_79	173	115	150	0	0	0	76	64	175	67	0	0	137	0
ASV_80	90	60	48	56	0	44	29	172	44	0	56	140	107	88
ASV_81	39	67	155	178	0	71	67	69	98	0	0	79	106	0
ASV_82	98	95	64	0	69	129	0	0	94	70	86	73	77	73
ASV_83	0	142	121	0	0	86	0	165	142	0	0	0	145	126
ASV_84	128	87	108	178	0	82	0	0	0	0	0	62	80	201
ASV_85	45	62	118	30	0	57	35	65	108	94	101	28	103	78
ASV_86	161	0	0	0	0	0	156	168	0	0	0	175	137	119
ASV_87	0	0	99	0	48	0	0	245	0	142	143	47	0	182
ASV_88	146	0	0	184	0	0	53	0	0	117	155	0	73	170
ASV_89	74	52	0	0	199	126	0	0	228	195	0	0	0	0
ASV_90	56	136	93	130	52	108	66	0	0	81	125	0	0	19
ASV_91	0	0	0	115	0	0	0	118	0	0	251	271	0	109
ASV_92	0	151	152	0	0	0	0	0	0	0	204	0	176	178
ASV_93	40	74	217	120	0	90	142	56	74	0	0	47	0	0
ASV_94	0	323	534	0	0	0	0	0	0	0	0	0	0	0
ASV_95	0	0	0	190	0	0	0	110	0	0	0	192	161	199
ASV_96	0	0	169	97	0	104	90	0	132	116	0	0	140	0
ASV_97	0	0	0	113	450	0	0	0	0	0	0	140	0	141
ASV_98	140	114	50	44	0	191	0	81	30	0	127	66	0	0
ASV_99	0	0	122	0	0	0	0	101	0	0	358	168	0	91
ASV_100	0	59	139	0	0	101	91	0	0	113	166	104	65	0
ASV_101	0	0	0	0	239	0	0	0	0	0	586	0	0	0
ASV_102	268	0	0	0	0	0	0	0	0	0	0	556	0	0
ASV_103	0	0	85	0	0	0	421	107	0	0	0	97	0	111
ASV_104	42	58	64	0	58	46	0	80	78	158	60	75	79	21
ASV_105	153	100	130	137	0	0	90	0	0	133	0	68	0	0
ASV_106	0	0	64	59	115	0	0	0	114	158	0	123	114	63
ASV_107	0	0	68	93	0	0	0	0	0	400	118	125	0	0
ASV_108	0	0	0	0	0	0	0	0	0	0	0	131	323	349
ASV_109	69	30	82	34	163	64	43	50	0	45	64	80	75	0
ASV_110	0	0	0	0	0	790	0	0	0	0	0	0	0	0
ASV_111	0	78	86	105	0	143	0	0	0	104	98	0	89	80
ASV_112	0	0	0	0	0	198	0	284	0	295	0	0	0	0
ASV_113	0	478	0	0	0	294	0	0	0	0	0	0	0	0
ASV_114	71	75	62	53	0	113	0	0	52	107	114	0	117	0
ASV_115	0	73	0	0	0	367	0	0	315	0	0	0	0	0
ASV_116	194	0	41	88	0	135	0	0	64	0	70	149	0	0
ASV_117	161	0	250	0	0	329	0	0	0	0	0	0	0	0
ASV_118	0	258	0	0	0	0	0	201	0	161	0	0	0	119
ASV_119	125	0	130	0	0	139	0	0	0	209	133	0	0	0
ASV_120	0	74	49	0	0	0	261	145	0	0	0	0	105	90
ASV_121	128	240	0	0	57	111	0	0	152	32	0	0	0	0
ASV_122	0	0	714	0	0	0	0	0	0	0	0	0	0	0
ASV_123	0	0	0	0	0	152	0	0	0	201	188	165	0	0
ASV_124	0	0	95	106	0	0	0	61	81	53	93	51	80	83
ASV_125	0	0	0	0	0	0	0	0	0	0	0	0	0	703
ASV_126	0	0	0	0	0	176	0	0	457	65	0	0	0	0
ASV_127	0	0	136	99	0	0	121	165	0	0	0	0	157	0
ASV_128	0	0	0	159	0	0	0	0	0	0	157	167	0	188
ASV_129	81	0	0	0	153	36	0	0	241	147	0	0	0	0
ASV_130	76	24	0	165	0	164	0	65	102	0	0	62	0	0
ASV_131	29	37	40	30	0	64	114	75	36	69	79	0	0	67
ASV_132	185	0	0	0	0	0	111	67	0	0	0	122	97	51
ASV_133	0	0	0	0	0	355	0	278	0	0	0	0	0	0
ASV_134	0	68	108	0	0	0	0	87	102	54	0	0	90	122
ASV_135	0	0	108	0	0	112	109	0	0	0	0	216	0	82
ASV_136	0	0	0	0	0	0	0	0	0	0	625	0	0	0
ASV_137	0	0	0	0	0	0	618	0	0	0	0	0	0	0
ASV_138	64	0	51	111	0	0	109	0	0	115	102	64	0	0
ASV_139	111	0	0	0	0	0	0	127	0	0	97	0	138	142
ASV_140	0	0	100	38	0	0	0	125	123	0	80	0	66	82
ASV_141	0	0	0	0	0	158	204	70	0	74	108	0	0	0
ASV_142	0	113	50	0	0	0	67	192	0	86	103	0	0	0
ASV_143	0	0	232	0	0	0	0	0	0	0	0	0	379	0
ASV_144	153	63	0	0	0	107	0	0	140	0	0	21	69	55
ASV_145	43	54	95	38	0	69	42	59	0	61	75	0	35	32
ASV_146	84	63	141	88	0	138	89	0	0	0	0	0	0	0
ASV_147	0	0	0	0	0	0	0	327	0	0	0	273	0	0
ASV_148	260	0	191	0	0	148	0	0	0	0	0	0	0	0
ASV_149	0	25	0	0	0	0	0	143	0	0	53	0	259	114
ASV_150	0	39	63	0	0	76	34	0	0	321	56	0	0	0
ASV_151	0	0	0	0	0	108	0	129	0	0	0	0	160	192
ASV_152	34	36	63	54	44	42	0	65	53	70	84	43	0	0
ASV_153	0	0	0	0	0	0	0	0	586	0	0	0	0	0
ASV_154	0	101	44	0	0	110	82	73	65	68	0	0	0	40
ASV_155	0	0	0	0	0	0	0	0	148	0	0	191	60	179
ASV_156	0	0	0	86	0	108	121	0	0	91	171	0	0	0
ASV_157	0	80	61	111	0	132	0	0	66	0	0	0	76	50
ASV_158	0	0	0	0	95	120	0	71	89	84	0	110	0	0
ASV_159	0	0	177	78	0	0	0	0	0	0	0	0	184	117
ASV_160	0	72	0	0	0	133	112	0	98	0	65	0	75	0
ASV_161	107	0	160	0	0	0	0	0	62	115	55	53	0	0
ASV_162	60	53	34	41	49	127	0	0	53	39	45	0	27	18
ASV_163	0	59	82	0	27	83	27	130	0	26	51	57	0	0
ASV_164	127	0	0	0	0	0	0	97	107	96	0	114	0	0
ASV_165	95	136	145	0	0	0	0	0	0	0	159	0	0	0
ASV_166	0	0	0	0	0	0	0	0	0	0	0	253	0	281
ASV_167	109	0	0	0	0	168	0	107	78	68	0	0	0	0
ASV_168	0	0	87	0	0	0	93	0	99	0	112	0	80	58
ASV_169	0	0	0	0	0	0	0	0	0	0	0	528	0	0
ASV_170	0	66	0	86	0	0	0	52	0	41	0	79	97	101
ASV_171	0	0	0	0	0	0	0	518	0	0	0	0	0	0
ASV_172	0	0	101	0	0	0	77	0	0	88	69	0	87	95
ASV_173	0	0	278	0	0	0	0	233	0	0	0	0	0	0
ASV_174	0	0	0	0	217	0	69	57	39	0	53	0	0	76
ASV_175	0	0	0	0	0	0	0	0	0	0	0	0	508	0
ASV_176	0	0	0	0	0	0	0	182	0	0	0	0	323	0
ASV_177	65	40	0	0	0	57	0	86	85	92	0	0	0	78
ASV_178	0	0	116	117	0	114	0	93	0	0	0	0	0	60
ASV_179	0	0	107	71	0	0	179	0	0	0	140	0	0	0
ASV_180	0	0	0	0	0	0	109	0	102	141	0	0	0	144
ASV_181	21	38	0	0	53	157	0	0	144	82	0	0	0	0
ASV_182	0	172	0	0	0	78	0	141	0	104	0	0	0	0
ASV_183	0	207	0	0	0	115	0	0	170	0	0	0	0	0
ASV_184	0	0	303	188	0	0	0	0	0	0	0	0	0	0
ASV_185	78	32	0	0	0	64	0	0	273	41	0	0	0	0
ASV_186	58	0	139	28	51	0	51	0	95	40	25	0	0	0
ASV_187	45	0	141	124	0	173	0	0	0	0	0	0	0	0
ASV_188	0	0	0	0	0	0	0	0	0	0	0	226	86	169
ASV_189	0	0	0	0	0	0	0	0	307	0	0	0	170	0
ASV_190	0	85	0	0	0	0	0	0	61	0	0	130	134	64
ASV_191	0	137	0	0	0	0	0	0	148	0	0	0	0	186
ASV_192	0	0	0	0	0	0	0	60	0	0	0	409	0	0
ASV_193	0	0	0	0	233	196	0	0	39	0	0	0	0	0
ASV_194	0	0	0	0	0	0	0	119	0	0	0	0	153	194
ASV_195	0	0	0	0	0	203	0	0	259	0	0	0	0	0
ASV_196	0	59	0	0	0	111	64	0	0	73	96	54	0	0
ASV_197	62	0	38	0	0	355	0	0	0	0	0	0	0	0
ASV_198	0	0	194	0	0	105	0	0	152	0	0	0	0	0
ASV_199	0	0	0	0	0	0	0	0	0	227	0	0	146	75
ASV_200	0	97	0	0	0	0	0	0	0	0	0	199	0	151
ASV_201	0	0	243	199	0	0	0	0	0	0	0	0	0	0
ASV_202	0	0	0	0	0	0	0	328	0	114	0	0	0	0
ASV_203	0	0	0	0	0	0	0	0	0	440	0	0	0	0
ASV_204	48	0	0	0	0	0	0	0	0	66	66	127	132	0
ASV_205	0	0	0	0	0	0	122	85	50	0	50	0	130	0
ASV_206	436	0	0	0	0	0	0	0	0	0	0	0	0	0
ASV_207	29	52	97	73	0	0	0	52	99	0	32	0	0	0
ASV_208	133	146	0	0	0	0	0	0	0	0	0	155	0	0
ASV_209	0	50	50	0	0	30	0	49	31	0	52	0	113	58
ASV_210	0	45	0	0	0	0	0	0	120	0	123	0	143	0
ASV_211	105	65	0	0	0	0	0	0	190	70	0	0	0	0
ASV_212	0	0	0	0	0	0	0	113	0	0	0	315	0	0
ASV_213	0	0	0	0	0	0	0	112	0	63	0	0	172	77
ASV_214	0	0	0	0	326	0	0	0	0	0	96	0	0	0
ASV_215	116	0	0	0	95	0	0	0	95	115	0	0	0	0
ASV_216	0	74	71	81	0	0	59	78	58	0	0	0	0	0
ASV_217	0	0	65	75	0	0	0	0	0	0	76	0	127	77
ASV_218	62	0	128	79	0	0	148	0	0	0	0	0	0	0
ASV_219	0	0	0	0	0	0	0	0	0	0	0	416	0	0
ASV_220	0	58	0	0	0	80	0	51	0	0	93	0	0	131
ASV_221	0	0	104	183	0	0	0	0	0	0	126	0	0	0
ASV_222	0	0	0	266	0	147	0	0	0	0	0	0	0	0
ASV_223	0	0	0	0	0	130	0	79	202	0	0	0	0	0
ASV_224	0	32	0	0	0	27	0	75	54	44	79	62	36	0
ASV_225	0	0	0	0	0	0	0	0	0	0	0	0	0	409
ASV_226	0	0	0	0	0	103	0	0	0	0	0	165	137	0
ASV_227	0	115	0	0	0	0	0	0	37	0	0	0	112	140
ASV_228	0	0	0	0	0	0	0	0	0	0	129	152	119	0
ASV_229	0	0	57	0	0	0	0	104	0	81	156	0	0	0
ASV_230	0	0	0	0	0	0	108	170	0	0	118	0	0	0
ASV_231	0	0	0	0	0	169	0	0	0	224	0	0	0	0
ASV_232	0	106	0	0	0	0	0	0	0	0	0	0	0	286
ASV_233	0	0	80	0	270	0	42	0	0	0	0	0	0	0
ASV_234	0	0	0	0	0	0	123	126	142	0	0	0	0	0
ASV_235	0	37	111	124	0	0	0	0	52	0	0	36	29	0
ASV_236	0	49	0	0	0	146	0	56	0	0	0	118	19	0
ASV_237	0	0	0	0	0	0	0	234	0	0	0	0	154	0
ASV_238	0	0	0	0	0	0	0	192	0	0	194	0	0	0
ASV_239	0	0	78	42	117	0	0	0	70	0	0	73	0	0
ASV_240	0	0	47	0	0	0	0	70	0	124	138	0	0	0
ASV_241	0	0	0	0	0	0	0	0	0	0	165	168	0	45
ASV_242	210	51	0	0	0	0	0	0	115	0	0	0	0	0
ASV_243	0	0	0	0	0	0	0	0	0	0	115	143	116	0
ASV_244	61	113	93	0	0	0	0	0	106	0	0	0	0	0
ASV_245	65	0	0	0	0	0	0	130	104	74	0	0	0	0
ASV_246	0	0	0	373	0	0	0	0	0	0	0	0	0	0
ASV_247	0	0	0	278	0	0	0	0	0	0	0	0	0	95
ASV_248	13	39	0	0	0	0	26	0	0	36	0	151	32	74
ASV_249	0	42	65	0	0	157	0	107	0	0	0	0	0	0
ASV_250	0	0	0	22	0	0	16	207	0	0	122	0	0	0
ASV_251	0	0	0	0	0	190	0	0	177	0	0	0	0	0
ASV_252	0	0	0	0	0	0	367	0	0	0	0	0	0	0
ASV_253	0	105	0	0	0	0	0	0	0	261	0	0	0	0
ASV_254	0	0	0	0	0	0	0	0	0	0	0	0	0	362
ASV_255	0	110	104	0	0	0	0	0	146	0	0	0	0	0
ASV_256	0	0	0	0	0	0	59	0	36	0	0	265	0	0
ASV_257	0	0	78	70	0	0	0	92	0	0	0	0	119	0
ASV_258	165	0	0	0	0	0	0	0	0	192	0	0	0	0
ASV_259	56	0	0	120	0	59	118	0	0	0	0	0	0	0
ASV_260	76	0	22	83	0	96	21	0	0	0	0	0	54	0
ASV_261	0	127	0	131	0	0	0	0	0	0	0	0	94	0
ASV_262	0	0	102	62	0	0	104	84	0	0	0	0	0	0
ASV_263	0	132	54	0	0	59	0	0	0	103	0	0	0	0
ASV_264	0	183	0	0	0	0	0	0	0	0	164	0	0	0
ASV_265	114	0	232	0	0	0	0	0	0	0	0	0	0	0
ASV_266	0	0	0	0	0	146	198	0	0	0	0	0	0	0
ASV_267	0	0	0	0	0	0	0	0	0	0	0	342	0	0
ASV_268	57	0	0	0	0	0	0	0	0	0	154	130	0	0
ASV_269	0	0	0	0	0	0	0	0	0	0	204	0	137	0
ASV_270	212	0	0	0	0	127	0	0	0	0	0	0	0	0
ASV_271	0	0	0	0	0	0	169	0	0	0	168	0	0	0
ASV_272	0	0	0	0	241	92	0	0	0	0	0	0	0	0
ASV_273	0	0	129	0	0	0	0	0	107	0	0	0	96	0
ASV_274	0	0	0	212	0	120	0	0	0	0	0	0	0	0
ASV_275	0	0	0	0	0	147	0	0	185	0	0	0	0	0
ASV_276	36	0	34	0	0	68	21	0	45	48	79	0	0	0
ASV_277	17	18	32	0	17	31	0	0	0	0	0	54	69	92
ASV_278	0	0	164	0	0	0	0	92	74	0	0	0	0	0
ASV_279	0	0	0	0	170	135	0	0	25	0	0	0	0	0
ASV_280	0	0	0	0	0	0	0	0	0	328	0	0	0	0
ASV_281	30	0	0	65	0	34	0	53	0	0	34	0	110	0
ASV_282	47	0	0	0	86	71	56	0	65	0	0	0	0	0
ASV_283	0	0	0	0	0	0	0	168	0	0	157	0	0	0
ASV_284	45	58	22	48	0	62	33	19	37	0	0	0	0	0
ASV_285	135	0	0	0	188	0	0	0	0	0	0	0	0	0
ASV_286	0	0	0	0	0	0	0	0	0	323	0	0	0	0
ASV_287	23	40	0	45	0	45	64	0	0	0	64	41	0	0
ASV_288	0	0	0	0	0	255	0	0	67	0	0	0	0	0
ASV_289	0	0	0	0	0	0	0	0	0	0	0	322	0	0
ASV_290	0	0	0	0	0	0	0	0	321	0	0	0	0	0
ASV_291	0	83	0	0	0	0	0	0	0	0	82	82	0	72
ASV_292	0	0	113	0	0	0	0	0	0	30	81	95	0	0
ASV_293	0	0	0	0	0	112	0	0	122	0	84	0	0	0
ASV_294	0	41	72	0	0	0	0	0	0	0	40	40	68	56
ASV_295	0	0	0	0	0	0	0	0	0	0	0	316	0	0
ASV_296	0	56	0	60	0	43	0	0	0	0	87	0	69	0
ASV_297	0	315	0	0	0	0	0	0	0	0	0	0	0	0
ASV_298	0	0	0	0	0	41	0	0	0	0	273	0	0	0
ASV_299	0	0	0	0	0	143	0	0	171	0	0	0	0	0
ASV_300	0	0	0	110	0	0	0	25	0	178	0	0	0	0
ASV_301	0	0	0	0	0	54	71	0	0	76	62	0	0	49
ASV_302	0	0	0	0	0	0	0	0	0	0	0	0	121	191
ASV_303	0	0	0	119	0	0	192	0	0	0	0	0	0	0
ASV_304	0	0	0	0	0	58	0	0	0	149	0	0	102	0
ASV_305	308	0	0	0	0	0	0	0	0	0	0	0	0	0
ASV_306	0	49	0	0	0	0	0	53	0	0	34	56	53	63
ASV_307	0	0	308	0	0	0	0	0	0	0	0	0	0	0
ASV_308	0	0	24	9	0	0	14	179	0	0	81	0	0	0
ASV_309	26	0	70	88	37	17	34	0	0	33	0	0	0	0
ASV_310	0	0	75	95	0	0	0	0	0	0	0	0	49	86
ASV_311	72	59	0	0	25	58	0	0	89	0	0	0	0	0
ASV_312	0	0	149	0	0	0	0	0	0	0	151	0	0	0
ASV_313	0	0	0	0	0	85	0	70	0	0	77	68	0	0
ASV_314	0	0	0	0	0	300	0	0	0	0	0	0	0	0
ASV_315	0	0	0	0	0	0	154	47	0	0	97	0	0	0
ASV_316	0	0	0	0	0	0	0	0	0	0	0	0	0	298
ASV_317	91	32	39	0	0	135	0	0	0	0	0	0	0	0
ASV_318	0	0	0	158	0	0	0	0	0	0	0	0	0	139
ASV_319	0	0	0	67	0	0	56	100	0	0	74	0	0	0
ASV_320	0	0	0	0	0	0	87	0	0	0	0	127	0	83
ASV_321	96	0	77	0	0	123	0	0	0	0	0	0	0	0
ASV_322	72	0	47	65	0	29	83	0	0	0	0	0	0	0
ASV_323	55	0	0	0	0	70	26	49	61	0	0	34	0	0
ASV_324	0	0	24	0	0	42	128	53	0	0	0	48	0	0
ASV_325	0	0	0	0	0	0	61	120	0	0	114	0	0	0
ASV_326	0	0	0	0	0	61	0	0	113	120	0	0	0	0
ASV_327	0	0	0	0	0	0	0	0	294	0	0	0	0	0
ASV_328	0	34	0	0	0	80	0	0	153	24	0	0	0	0
ASV_329	0	0	109	0	0	0	0	0	0	0	0	0	53	128
ASV_330	0	0	0	0	0	0	0	0	132	158	0	0	0	0
ASV_331	0	0	0	0	0	0	0	0	289	0	0	0	0	0
ASV_332	0	0	0	0	0	0	0	0	0	0	70	56	163	0
ASV_333	0	0	0	0	0	0	0	288	0	0	0	0	0	0
ASV_334	87	61	0	0	0	0	0	0	0	139	0	0	0	0
ASV_335	0	0	50	0	0	101	48	0	48	0	40	0	0	0
ASV_336	0	62	0	0	0	76	146	0	0	0	0	0	0	0
ASV_337	0	0	0	0	0	0	0	0	136	148	0	0	0	0
ASV_338	0	122	0	0	0	115	0	0	0	46	0	0	0	0
ASV_339	0	45	0	0	174	0	0	0	64	0	0	0	0	0
ASV_340	0	0	0	60	112	51	0	0	0	60	0	0	0	0
ASV_341	0	282	0	0	0	0	0	0	0	0	0	0	0	0
ASV_342	0	0	0	0	0	0	0	0	0	0	0	109	82	91
ASV_343	0	0	0	281	0	0	0	0	0	0	0	0	0	0
ASV_344	0	0	0	0	0	0	0	165	0	0	0	0	0	116
ASV_345	0	0	0	112	0	0	0	168	0	0	0	0	0	0
ASV_346	0	0	0	0	0	0	0	0	153	0	0	127	0	0
ASV_347	53	0	0	112	0	19	66	0	28	0	0	0	0	0
ASV_348	69	0	0	0	0	84	67	0	0	0	0	57	0	0
ASV_349	0	0	0	0	0	0	0	0	114	0	0	56	0	107
ASV_350	0	0	0	0	0	149	0	0	0	0	0	126	0	0
ASV_351	0	0	69	0	0	0	0	0	122	0	0	83	0	0
ASV_352	77	34	30	0	0	49	0	83	0	0	0	0	0	0
ASV_353	0	0	126	81	0	65	0	0	0	0	0	0	0	0
ASV_354	0	44	0	136	0	91	0	0	0	0	0	0	0	0
ASV_355	0	0	89	0	0	182	0	0	0	0	0	0	0	0
ASV_356	0	0	0	93	0	59	41	0	78	0	0	0	0	0
ASV_357	0	0	0	141	0	0	0	0	0	97	0	0	0	32
ASV_358	35	0	0	0	0	33	0	0	201	0	0	0	0	0
ASV_359	0	268	0	0	0	0	0	0	0	0	0	0	0	0
ASV_360	0	0	0	0	0	0	0	0	0	0	0	0	163	105
ASV_361	0	0	0	0	0	0	0	0	0	0	0	0	166	102
ASV_362	52	39	36	0	0	0	0	0	46	0	0	0	94	0
ASV_363	0	0	0	0	267	0	0	0	0	0	0	0	0	0
ASV_364	0	0	0	0	0	0	0	0	0	0	0	0	111	155
ASV_365	0	0	154	0	0	111	0	0	0	0	0	0	0	0
ASV_366	24	8	16	14	19	102	11	0	34	13	0	23	0	0
ASV_367	0	0	0	0	0	0	0	0	0	0	0	0	264	0
ASV_368	0	0	0	0	0	0	0	0	0	0	0	0	0	263
ASV_369	0	262	0	0	0	0	0	0	0	0	0	0	0	0
ASV_370	0	0	0	0	0	262	0	0	0	0	0	0	0	0
ASV_371	0	0	0	0	0	0	0	101	0	0	0	0	68	93
ASV_372	0	167	0	94	0	0	0	0	0	0	0	0	0	0
ASV_373	0	0	0	0	0	0	0	151	109	0	0	0	0	0
ASV_374	25	10	0	0	0	120	63	0	40	0	0	0	0	0
ASV_375	0	0	61	0	0	0	0	86	0	42	69	0	0	0
ASV_376	0	0	0	95	0	83	0	80	0	0	0	0	0	0
ASV_377	0	0	0	0	0	0	0	255	0	0	0	0	0	0
ASV_378	0	0	0	0	0	0	0	0	0	252	0	0	0	0
ASV_379	0	0	0	0	0	0	0	0	0	0	0	165	0	87
ASV_380	0	0	0	195	0	0	0	0	0	0	0	56	0	0
ASV_381	0	0	0	0	0	0	118	0	0	0	0	132	0	0
ASV_382	0	0	0	0	0	0	0	0	250	0	0	0	0	0
ASV_383	0	0	0	0	0	249	0	0	0	0	0	0	0	0
ASV_384	0	0	0	0	0	0	0	0	0	249	0	0	0	0
ASV_385	0	0	0	0	0	0	0	0	0	0	0	0	248	0
ASV_386	0	53	11	126	0	0	0	57	0	0	0	0	0	0
ASV_387	0	0	37	0	0	0	0	0	39	0	51	0	66	54
ASV_388	0	0	0	247	0	0	0	0	0	0	0	0	0	0
ASV_389	0	17	21	0	85	0	0	19	0	0	24	54	26	0
ASV_390	0	0	0	87	0	157	0	0	0	0	0	0	0	0
ASV_391	0	0	0	0	0	63	0	0	0	0	0	0	65	116
ASV_392	0	0	0	0	0	127	0	0	51	0	65	0	0	0
ASV_393	3	8	42	136	0	0	21	0	0	0	0	32	0	0
ASV_394	0	0	0	0	0	0	0	0	241	0	0	0	0	0
ASV_395	0	0	0	0	0	0	0	0	0	0	0	241	0	0
ASV_396	140	0	0	0	0	0	0	0	0	0	0	0	99	0
ASV_397	0	58	0	0	0	110	0	0	71	0	0	0	0	0
ASV_398	0	0	0	0	0	125	0	0	114	0	0	0	0	0
ASV_399	0	0	0	0	0	0	0	0	0	0	239	0	0	0
ASV_400	0	0	0	0	0	0	0	0	0	0	0	0	144	95
ASV_401	0	0	0	0	0	0	0	0	0	0	0	0	239	0
ASV_402	0	0	0	0	0	0	0	0	0	0	0	0	0	239
ASV_403	0	0	0	0	0	90	0	0	0	0	0	62	0	86
ASV_404	51	34	0	0	0	0	0	83	0	30	0	39	0	0
ASV_405	0	119	0	0	0	0	0	0	118	0	0	0	0	0
ASV_406	0	0	0	0	0	237	0	0	0	0	0	0	0	0
ASV_407	0	0	0	0	0	0	0	0	0	0	0	0	236	0
ASV_408	113	0	0	0	0	0	0	0	122	0	0	0	0	0
ASV_409	0	47	52	43	43	50	0	0	0	0	0	0	0	0
ASV_410	70	0	0	74	0	0	0	0	45	0	0	45	0	0
ASV_411	0	0	0	0	0	0	0	231	0	0	0	0	0	0
ASV_412	85	145	0	0	0	0	0	0	0	0	0	0	0	0
ASV_413	0	230	0	0	0	0	0	0	0	0	0	0	0	0
ASV_414	70	93	0	0	0	66	0	0	0	0	0	0	0	0
ASV_415	0	0	0	0	0	228	0	0	0	0	0	0	0	0
ASV_416	0	81	0	0	0	57	0	0	0	88	0	0	0	0
ASV_417	0	0	0	0	0	0	0	0	0	226	0	0	0	0
ASV_418	0	0	0	0	0	0	0	0	0	0	0	0	0	226
ASV_419	133	0	0	0	0	0	0	92	0	0	0	0	0	0
ASV_420	0	17	0	0	0	25	0	27	0	49	34	0	44	29
ASV_421	62	0	0	0	0	58	24	80	0	0	0	0	0	0
ASV_422	0	95	59	0	0	0	0	0	0	0	70	0	0	0
ASV_423	0	34	0	0	0	0	0	0	0	0	88	0	47	55
ASV_424	0	0	28	0	0	0	82	113	0	0	0	0	0	0
ASV_425	99	0	0	0	0	0	123	0	0	0	0	0	0	0
ASV_426	0	0	0	0	0	68	0	0	0	154	0	0	0	0
ASV_427	0	0	0	0	0	0	0	0	0	0	0	103	0	119
ASV_428	53	0	81	0	0	0	0	0	0	0	0	0	87	0
ASV_429	0	0	0	0	0	0	221	0	0	0	0	0	0	0
ASV_430	0	0	0	0	0	0	73	0	0	61	87	0	0	0
ASV_431	0	0	0	0	0	0	0	0	0	221	0	0	0	0
ASV_432	0	0	0	0	0	0	219	0	0	0	0	0	0	0
ASV_433	0	0	0	0	0	0	0	218	0	0	0	0	0	0
ASV_434	0	0	0	0	0	0	0	0	0	0	94	124	0	0
ASV_435	0	0	0	0	0	0	0	0	0	0	0	0	141	77
ASV_436	0	0	0	0	0	0	0	0	0	0	0	0	218	0
ASV_437	26	0	64	65	0	0	62	0	0	0	0	0	0	0
ASV_438	0	0	0	41	0	62	0	0	87	27	0	0	0	0
ASV_439	0	189	0	0	0	0	0	0	27	0	0	0	0	0
ASV_440	0	0	0	64	0	0	0	152	0	0	0	0	0	0
ASV_441	0	0	0	0	0	0	0	0	0	0	61	0	95	60
ASV_442	0	0	39	0	0	0	0	52	49	0	46	0	0	29
ASV_443	0	0	0	0	0	0	0	0	0	215	0	0	0	0
ASV_444	0	0	0	0	0	0	0	0	0	214	0	0	0	0
ASV_445	0	0	0	0	0	0	0	0	212	0	0	0	0	0
ASV_446	211	0	0	0	0	0	0	0	0	0	0	0	0	0
ASV_447	0	88	0	0	0	0	0	0	0	0	0	0	0	123
ASV_448	0	0	0	0	0	0	0	210	0	0	0	0	0	0
ASV_449	66	80	0	0	0	0	0	0	0	0	0	0	62	0
ASV_450	0	0	0	0	0	0	0	0	0	163	0	45	0	0
ASV_451	0	0	0	0	0	0	0	0	0	0	0	0	0	208
ASV_452	0	62	0	0	0	0	74	0	0	71	0	0	0	0
ASV_453	0	0	0	0	0	207	0	0	0	0	0	0	0	0
ASV_454	0	0	0	0	0	0	0	0	0	0	0	207	0	0
ASV_455	0	0	0	0	0	0	0	0	0	0	0	206	0	0
ASV_456	0	0	0	0	0	0	0	0	0	0	0	206	0	0
ASV_457	0	0	0	0	0	0	0	0	0	0	0	206	0	0
ASV_458	0	0	0	0	0	0	0	0	0	0	98	0	107	0
ASV_459	0	0	0	0	0	0	0	0	0	0	0	0	205	0
ASV_460	0	0	0	0	0	0	0	204	0	0	0	0	0	0
ASV_461	0	0	0	0	0	0	0	0	0	204	0	0	0	0
ASV_462	0	0	0	0	0	0	0	0	0	0	0	0	0	204
ASV_463	0	0	0	96	0	0	107	0	0	0	0	0	0	0
ASV_464	0	0	0	203	0	0	0	0	0	0	0	0	0	0
ASV_465	0	0	0	0	0	0	46	0	51	0	51	55	0	0
ASV_466	202	0	0	0	0	0	0	0	0	0	0	0	0	0
ASV_467	0	135	0	0	0	0	0	0	67	0	0	0	0	0
ASV_468	0	0	46	0	0	0	0	68	0	0	0	0	0	87
ASV_469	0	0	0	174	0	27	0	0	0	0	0	0	0	0
ASV_470	0	0	0	201	0	0	0	0	0	0	0	0	0	0
ASV_471	0	0	0	0	201	0	0	0	0	0	0	0	0	0
ASV_472	0	0	0	0	0	132	0	0	69	0	0	0	0	0
ASV_473	45	24	0	0	0	32	0	0	0	38	59	0	0	0
ASV_474	0	0	82	75	0	0	0	0	0	0	41	0	0	0
ASV_475	0	0	0	0	198	0	0	0	0	0	0	0	0	0
ASV_476	0	0	0	0	0	0	0	0	198	0	0	0	0	0
ASV_477	0	30	0	167	0	0	0	0	0	0	0	0	0	0
ASV_478	0	0	0	0	0	0	0	113	0	0	0	84	0	0
ASV_479	0	0	0	0	0	196	0	0	0	0	0	0	0	0
ASV_480	0	0	0	0	0	0	0	0	0	131	0	0	65	0
ASV_481	0	0	0	0	0	0	0	60	77	0	0	0	0	57
ASV_482	91	0	0	0	0	0	0	0	0	0	102	0	0	0
ASV_483	0	0	0	0	0	53	139	0	0	0	0	0	0	0
ASV_484	0	0	0	0	0	0	0	0	192	0	0	0	0	0
ASV_485	0	0	0	0	0	0	0	0	0	0	0	0	192	0
ASV_486	0	0	27	45	0	97	0	0	22	0	0	0	0	0
ASV_487	31	0	0	0	0	0	0	0	0	0	0	93	0	66
ASV_488	0	0	0	0	0	99	0	0	91	0	0	0	0	0
ASV_489	97	0	92	0	0	0	0	0	0	0	0	0	0	0
ASV_490	0	0	0	0	0	188	0	0	0	0	0	0	0	0
ASV_491	0	0	0	0	0	188	0	0	0	0	0	0	0	0
ASV_492	0	0	0	0	0	0	0	0	0	0	0	188	0	0
ASV_493	0	0	0	0	0	0	0	0	0	0	0	0	0	188
ASV_494	102	0	0	0	0	85	0	0	0	0	0	0	0	0
ASV_495	87	0	0	0	0	99	0	0	0	0	0	0	0	0
ASV_496	0	0	0	0	0	0	0	0	0	0	0	186	0	0
ASV_497	0	0	0	0	0	0	0	0	0	0	0	186	0	0
ASV_498	0	0	0	0	0	0	0	0	0	0	0	0	186	0
ASV_499	0	0	0	0	0	0	0	0	0	0	0	0	0	186
ASV_500	0	119	0	66	0	0	0	0	0	0	0	0	0	0
ASV_501	0	60	0	0	0	0	0	0	124	0	0	0	0	0
ASV_502	0	0	0	0	0	0	0	0	0	0	0	0	0	184
ASV_503	0	66	0	57	0	60	0	0	0	0	0	0	0	0
ASV_504	0	0	35	0	0	0	56	0	0	92	0	0	0	0
ASV_505	0	0	183	0	0	0	0	0	0	0	0	0	0	0
ASV_506	0	0	0	0	0	183	0	0	0	0	0	0	0	0
ASV_507	105	0	29	0	0	48	0	0	0	0	0	0	0	0
ASV_508	0	72	0	0	0	110	0	0	0	0	0	0	0	0
ASV_509	0	0	0	0	0	182	0	0	0	0	0	0	0	0
ASV_510	0	0	0	0	0	0	0	0	0	0	182	0	0	0
ASV_511	0	0	0	0	0	0	0	0	29	0	53	67	0	32
ASV_512	109	70	0	0	0	0	0	0	0	0	0	0	0	0
ASV_513	0	0	54	0	78	47	0	0	0	0	0	0	0	0
ASV_514	0	0	0	179	0	0	0	0	0	0	0	0	0	0
ASV_515	0	0	0	0	179	0	0	0	0	0	0	0	0	0
ASV_516	0	0	0	0	0	0	0	0	0	0	27	152	0	0
ASV_517	0	52	0	0	0	0	0	0	0	0	91	0	0	35
ASV_518	0	0	90	0	0	0	0	0	0	0	88	0	0	0
ASV_519	0	0	0	0	0	45	0	0	0	52	51	30	0	0
ASV_520	0	177	0	0	0	0	0	0	0	0	0	0	0	0
ASV_521	0	0	0	177	0	0	0	0	0	0	0	0	0	0
ASV_522	0	0	0	0	0	0	0	0	177	0	0	0	0	0
ASV_523	27	12	0	0	0	19	0	0	45	72	0	0	0	0
ASV_524	0	174	0	0	0	0	0	0	0	0	0	0	0	0
ASV_525	0	174	0	0	0	0	0	0	0	0	0	0	0	0
ASV_526	0	0	0	84	0	0	0	0	90	0	0	0	0	0
ASV_527	0	0	0	0	0	56	0	0	0	35	60	0	0	23
ASV_528	0	0	0	0	0	81	0	0	0	0	93	0	0	0
ASV_529	172	0	0	0	0	0	0	0	0	0	0	0	0	0
ASV_530	0	0	85	0	0	0	0	0	0	0	0	0	0	87
ASV_531	0	0	0	0	0	0	0	0	0	0	0	172	0	0
ASV_532	0	0	0	0	0	0	0	0	0	0	0	0	0	172
ASV_533	0	106	0	0	0	0	0	65	0	0	0	0	0	0
ASV_534	0	0	0	0	0	0	0	171	0	0	0	0	0	0
ASV_535	0	0	0	0	0	0	0	0	0	0	0	0	171	0
ASV_536	111	0	0	0	59	0	0	0	0	0	0	0	0	0
ASV_537	0	39	0	0	0	73	0	0	58	0	0	0	0	0
ASV_538	0	0	72	0	0	45	26	27	0	0	0	0	0	0
ASV_539	0	0	61	42	0	20	40	0	6	0	0	0	0	0
ASV_540	0	0	0	28	0	65	0	38	38	0	0	0	0	0
ASV_541	0	0	0	0	0	0	0	89	0	0	0	0	0	80
ASV_542	0	0	0	0	0	0	0	0	0	0	0	72	97	0
ASV_543	42	0	0	0	0	61	65	0	0	0	0	0	0	0
ASV_544	88	0	36	0	0	44	0	0	0	0	0	0	0	0
ASV_545	0	0	168	0	0	0	0	0	0	0	0	0	0	0
ASV_546	0	0	0	0	77	0	91	0	0	0	0	0	0	0
ASV_547	136	0	0	0	0	31	0	0	0	0	0	0	0	0
ASV_548	0	0	92	0	0	0	0	0	0	0	0	0	75	0
ASV_549	0	45	35	0	0	38	48	0	0	0	0	0	0	0
ASV_550	0	0	0	166	0	0	0	0	0	0	0	0	0	0
ASV_551	0	0	0	0	0	0	0	0	67	0	0	0	0	99
ASV_552	0	0	0	0	0	0	0	0	0	166	0	0	0	0
ASV_553	10	17	21	0	15	18	8	15	0	0	7	0	20	34
ASV_554	48	55	0	0	0	0	0	0	62	0	0	0	0	0
ASV_555	0	0	67	0	0	0	98	0	0	0	0	0	0	0
ASV_556	0	0	0	0	0	76	0	0	0	89	0	0	0	0
ASV_557	0	0	0	0	0	0	0	0	85	0	0	80	0	0
ASV_558	0	36	0	0	0	0	0	0	0	0	128	0	0	0
ASV_559	0	0	41	75	0	0	48	0	0	0	0	0	0	0
ASV_560	0	0	0	0	0	0	0	0	164	0	0	0	0	0
ASV_561	0	0	0	163	0	0	0	0	0	0	0	0	0	0
ASV_562	162	0	0	0	0	0	0	0	0	0	0	0	0	0
ASV_563	0	22	18	80	0	0	42	0	0	0	0	0	0	0
ASV_564	0	91	0	71	0	0	0	0	0	0	0	0	0	0
ASV_565	0	0	0	0	0	63	0	0	0	0	99	0	0	0
ASV_566	0	27	0	0	0	51	0	0	0	34	18	0	0	31
ASV_567	0	0	161	0	0	0	0	0	0	0	0	0	0	0
ASV_568	0	0	0	161	0	0	0	0	0	0	0	0	0	0
ASV_569	0	0	0	0	0	161	0	0	0	0	0	0	0	0
ASV_570	0	0	0	0	0	0	0	0	161	0	0	0	0	0
ASV_571	0	0	0	0	0	0	0	0	0	0	0	64	0	97
ASV_572	0	0	0	0	0	0	0	0	0	0	0	0	161	0
ASV_573	0	0	0	0	0	0	0	0	0	160	0	0	0	0
ASV_574	0	0	0	0	0	159	0	0	0	0	0	0	0	0
ASV_575	0	0	0	0	0	159	0	0	0	0	0	0	0	0
ASV_576	0	95	0	0	0	17	0	0	46	0	0	0	0	0
ASV_577	23	0	0	72	0	25	0	0	0	0	0	0	0	37
ASV_578	0	0	0	0	0	0	0	0	0	0	0	27	50	80
ASV_579	0	0	0	0	0	0	0	0	0	156	0	0	0	0
ASV_580	0	155	0	0	0	0	0	0	0	0	0	0	0	0
ASV_581	0	46	0	0	0	0	0	0	69	0	0	0	40	0
ASV_582	0	0	0	0	0	155	0	0	0	0	0	0	0	0
ASV_583	0	0	0	0	0	0	0	0	155	0	0	0	0	0
ASV_584	0	0	0	0	0	0	0	0	0	155	0	0	0	0
ASV_585	0	0	88	0	0	66	0	0	0	0	0	0	0	0
ASV_586	0	0	0	0	0	154	0	0	0	0	0	0	0	0
ASV_587	0	0	0	0	0	0	0	0	0	153	0	0	0	0
ASV_588	0	0	0	0	0	0	0	0	0	0	153	0	0	0
ASV_589	0	0	0	0	0	0	0	0	0	0	0	0	0	153
ASV_590	0	0	97	0	0	0	0	0	55	0	0	0	0	0
ASV_591	0	0	152	0	0	0	0	0	0	0	0	0	0	0
ASV_592	0	0	152	0	0	0	0	0	0	0	0	0	0	0
ASV_593	0	0	0	0	152	0	0	0	0	0	0	0	0	0
ASV_594	0	0	0	0	0	152	0	0	0	0	0	0	0	0
ASV_595	0	0	0	0	0	0	0	0	152	0	0	0	0	0
ASV_596	0	0	0	0	0	0	0	0	0	0	0	0	0	152
ASV_597	151	0	0	0	0	0	0	0	0	0	0	0	0	0
ASV_598	0	0	151	0	0	0	0	0	0	0	0	0	0	0
ASV_599	0	0	0	0	0	0	0	0	0	151	0	0	0	0
ASV_600	0	0	0	0	0	0	0	0	0	0	151	0	0	0
ASV_601	0	0	0	0	0	0	0	0	0	0	0	0	151	0
ASV_602	0	20	0	0	0	0	0	0	0	51	0	17	25	37
ASV_603	0	0	0	0	0	150	0	0	0	0	0	0	0	0
ASV_604	0	0	0	0	0	150	0	0	0	0	0	0	0	0
ASV_605	0	0	0	0	0	0	0	0	39	0	111	0	0	0
ASV_606	0	0	29	17	0	33	23	0	0	0	0	0	0	47
ASV_607	0	0	0	87	0	0	0	62	0	0	0	0	0	0
ASV_608	0	0	0	0	0	55	0	0	70	0	0	0	0	24
ASV_609	0	0	0	0	0	0	0	149	0	0	0	0	0	0
ASV_610	0	0	0	148	0	0	0	0	0	0	0	0	0	0
ASV_611	0	0	0	0	0	0	0	0	0	148	0	0	0	0
ASV_612	0	0	101	0	0	0	0	0	0	0	0	0	46	0
ASV_613	0	0	0	0	147	0	0	0	0	0	0	0	0	0
ASV_614	0	0	0	0	0	147	0	0	0	0	0	0	0	0
ASV_615	0	0	0	0	0	0	39	0	29	43	36	0	0	0
ASV_616	0	0	0	0	0	0	0	0	0	0	0	74	73	0
ASV_617	0	0	0	36	0	0	0	0	66	0	0	0	44	0
ASV_618	0	0	0	0	0	0	0	0	0	0	0	80	0	66
ASV_619	0	0	0	0	0	80	0	65	0	0	0	0	0	0
ASV_620	0	0	0	0	0	0	0	0	145	0	0	0	0	0
ASV_621	0	0	0	0	0	0	0	0	0	145	0	0	0	0
ASV_622	144	0	0	0	0	0	0	0	0	0	0	0	0	0
ASV_623	0	39	0	0	0	0	0	0	105	0	0	0	0	0
ASV_624	0	53	0	0	0	0	0	0	0	0	0	91	0	0
ASV_625	0	0	0	144	0	0	0	0	0	0	0	0	0	0
ASV_626	0	0	0	0	0	0	0	0	0	0	0	144	0	0
ASV_627	0	0	0	0	0	0	0	0	0	0	0	0	0	144
ASV_628	0	0	69	0	0	0	0	0	0	0	0	0	74	0
ASV_629	0	0	0	66	77	0	0	0	0	0	0	0	0	0
ASV_630	0	0	0	0	0	0	0	143	0	0	0	0	0	0
ASV_631	0	0	0	0	0	0	0	0	0	0	0	0	65	78
ASV_632	142	0	0	0	0	0	0	0	0	0	0	0	0	0
ASV_633	0	0	0	0	0	142	0	0	0	0	0	0	0	0
ASV_634	0	0	0	0	0	142	0	0	0	0	0	0	0	0
ASV_635	0	0	0	0	0	36	0	0	0	0	106	0	0	0
ASV_636	0	0	0	0	0	0	0	36	0	48	0	0	0	58
ASV_637	0	0	0	0	0	0	0	0	0	142	0	0	0	0
ASV_638	0	141	0	0	0	0	0	0	0	0	0	0	0	0
ASV_639	0	141	0	0	0	0	0	0	0	0	0	0	0	0
ASV_640	0	0	0	0	0	0	0	69	0	0	72	0	0	0
ASV_641	0	0	0	0	0	0	0	0	0	141	0	0	0	0
ASV_642	0	0	0	0	0	0	0	0	0	141	0	0	0	0
ASV_643	0	0	0	0	0	0	0	0	0	0	0	0	141	0
ASV_644	64	0	76	0	0	0	0	0	0	0	0	0	0	0
ASV_645	0	46	0	41	0	18	0	0	0	0	0	0	35	0
ASV_646	0	0	0	0	0	0	0	140	0	0	0	0	0	0
ASV_647	0	0	29	52	0	0	14	20	0	0	24	0	0	0
ASV_648	0	0	139	0	0	0	0	0	0	0	0	0	0	0
ASV_649	0	0	139	0	0	0	0	0	0	0	0	0	0	0
ASV_650	0	0	0	0	0	139	0	0	0	0	0	0	0	0
ASV_651	0	0	0	0	0	0	0	0	0	0	0	139	0	0
ASV_652	0	0	51	55	0	0	32	0	0	0	0	0	0	0
ASV_653	0	0	0	0	0	95	14	11	18	0	0	0	0	0
ASV_654	0	0	0	0	0	138	0	0	0	0	0	0	0	0
ASV_655	94	0	0	0	0	43	0	0	0	0	0	0	0	0
ASV_656	0	0	76	0	0	0	0	61	0	0	0	0	0	0
ASV_657	0	0	0	82	0	0	0	0	0	0	0	55	0	0
ASV_658	0	0	0	0	0	0	0	0	0	137	0	0	0	0
ASV_659	0	136	0	0	0	0	0	0	0	0	0	0	0	0
ASV_660	0	0	74	62	0	0	0	0	0	0	0	0	0	0
ASV_661	0	0	0	0	0	0	0	136	0	0	0	0	0	0
ASV_662	0	135	0	0	0	0	0	0	0	0	0	0	0	0
ASV_663	0	0	0	0	0	135	0	0	0	0	0	0	0	0
ASV_664	0	0	0	0	0	0	0	0	135	0	0	0	0	0
ASV_665	0	0	0	0	0	0	0	0	0	0	0	135	0	0
ASV_666	0	0	0	0	0	134	0	0	0	0	0	0	0	0
ASV_667	0	0	0	0	0	0	0	87	0	0	0	0	47	0
ASV_668	0	0	0	0	0	0	0	0	0	0	134	0	0	0
ASV_669	15	0	0	34	0	0	0	34	0	0	0	0	50	0
ASV_670	0	0	98	0	0	0	35	0	0	0	0	0	0	0
ASV_671	0	0	35	80	0	0	0	18	0	0	0	0	0	0
ASV_672	0	0	133	0	0	0	0	0	0	0	0	0	0	0
ASV_673	0	0	0	0	0	0	0	0	0	0	0	37	0	96
ASV_674	0	0	0	0	0	0	0	0	0	0	0	0	0	133
ASV_675	0	69	0	0	0	0	0	0	0	63	0	0	0	0
ASV_676	0	0	62	0	0	70	0	0	0	0	0	0	0	0
ASV_677	0	0	0	16	0	0	0	0	0	0	116	0	0	0
ASV_678	0	0	0	0	0	132	0	0	0	0	0	0	0	0
ASV_679	0	0	0	0	0	0	0	0	26	46	0	60	0	0
ASV_680	0	0	0	0	0	0	0	0	0	132	0	0	0	0
ASV_681	0	0	0	0	0	0	0	0	0	0	69	0	0	63
ASV_682	0	0	0	0	0	0	0	0	0	0	0	132	0	0
ASV_683	0	0	0	0	0	0	0	0	0	0	0	0	132	0
ASV_684	36	50	0	0	0	0	0	0	0	0	45	0	0	0
ASV_685	0	0	0	38	0	50	43	0	0	0	0	0	0	0
ASV_686	0	0	0	0	0	54	0	0	41	0	36	0	0	0
ASV_687	0	0	0	0	0	131	0	0	0	0	0	0	0	0
ASV_688	0	0	0	0	0	0	0	0	0	0	0	0	131	0
ASV_689	93	0	0	0	0	0	0	0	0	0	0	37	0	0
ASV_690	0	0	59	0	0	0	0	0	0	0	0	0	71	0
ASV_691	0	0	0	0	0	130	0	0	0	0	0	0	0	0
ASV_692	0	0	0	129	0	0	0	0	0	0	0	0	0	0
ASV_693	0	0	0	0	0	0	0	37	0	0	0	0	92	0
ASV_694	0	0	0	0	0	0	0	0	0	0	0	0	0	129
ASV_695	0	0	128	0	0	0	0	0	0	0	0	0	0	0
ASV_696	0	0	0	128	0	0	0	0	0	0	0	0	0	0
ASV_697	0	0	0	0	0	0	0	0	0	0	0	0	128	0
ASV_698	37	0	27	0	0	0	37	0	0	26	0	0	0	0
ASV_699	72	0	0	0	0	28	0	0	27	0	0	0	0	0
ASV_700	0	0	54	73	0	0	0	0	0	0	0	0	0	0
ASV_701	0	0	0	0	0	0	0	38	47	0	42	0	0	0
ASV_702	0	0	0	0	0	0	0	0	127	0	0	0	0	0
ASV_703	0	0	0	0	0	0	0	0	0	0	0	0	0	127
ASV_704	0	126	0	0	0	0	0	0	0	0	0	0	0	0
ASV_705	0	0	20	0	0	106	0	0	0	0	0	0	0	0
ASV_706	0	0	0	0	0	94	0	0	32	0	0	0	0	0
ASV_707	0	0	0	0	0	37	47	0	0	0	0	42	0	0
ASV_708	0	0	125	0	0	0	0	0	0	0	0	0	0	0
ASV_709	0	0	0	0	0	125	0	0	0	0	0	0	0	0
ASV_710	0	0	0	0	0	125	0	0	0	0	0	0	0	0
ASV_711	0	0	0	0	0	125	0	0	0	0	0	0	0	0
ASV_712	36	0	0	0	0	22	0	0	66	0	0	0	0	0
ASV_713	0	0	55	37	0	0	32	0	0	0	0	0	0	0
ASV_714	0	0	0	0	0	63	0	0	61	0	0	0	0	0
ASV_715	0	0	0	0	0	0	82	0	42	0	0	0	0	0
ASV_716	0	0	0	0	0	0	0	0	0	124	0	0	0	0
ASV_717	0	0	0	0	0	0	0	0	0	124	0	0	0	0
ASV_718	0	0	0	0	0	0	0	0	0	0	124	0	0	0
ASV_719	0	0	0	0	0	0	0	0	0	0	0	124	0	0
ASV_720	0	0	0	0	0	0	0	0	0	0	0	0	124	0
ASV_721	0	32	0	0	0	0	52	0	0	17	22	0	0	0
ASV_722	0	0	44	0	0	41	0	38	0	0	0	0	0	0
ASV_723	0	0	0	123	0	0	0	0	0	0	0	0	0	0
ASV_724	122	0	0	0	0	0	0	0	0	0	0	0	0	0
ASV_725	22	0	0	0	0	0	0	100	0	0	0	0	0	0
ASV_726	0	0	54	0	0	68	0	0	0	0	0	0	0	0
ASV_727	0	0	0	80	0	0	0	0	0	42	0	0	0	0
ASV_728	0	0	0	0	0	122	0	0	0	0	0	0	0	0
ASV_729	0	0	0	0	0	0	0	0	0	122	0	0	0	0
ASV_730	0	43	0	0	0	78	0	0	0	0	0	0	0	0
ASV_731	0	0	121	0	0	0	0	0	0	0	0	0	0	0
ASV_732	0	0	0	0	121	0	0	0	0	0	0	0	0	0
ASV_733	0	0	0	0	0	0	121	0	0	0	0	0	0	0
ASV_734	0	0	0	0	0	0	0	0	55	0	0	66	0	0
ASV_735	120	0	0	0	0	0	0	0	0	0	0	0	0	0
ASV_736	0	83	0	0	0	0	0	0	0	0	0	0	37	0
ASV_737	0	39	0	0	0	0	0	0	0	0	0	0	45	36
ASV_738	0	0	0	95	0	0	25	0	0	0	0	0	0	0
ASV_739	0	0	0	40	0	0	0	38	0	0	42	0	0	0
ASV_740	0	0	0	0	0	120	0	0	0	0	0	0	0	0
ASV_741	0	0	0	0	0	0	120	0	0	0	0	0	0	0
ASV_742	0	0	0	0	0	0	120	0	0	0	0	0	0	0
ASV_743	0	0	0	0	0	0	0	0	0	120	0	0	0	0
ASV_744	0	0	0	0	0	0	0	0	0	0	0	0	0	120
ASV_745	0	0	32	0	0	67	0	0	0	20	0	0	0	0
ASV_746	0	0	0	0	0	119	0	0	0	0	0	0	0	0
ASV_747	0	0	0	0	0	0	50	0	0	69	0	0	0	0
ASV_748	0	0	0	0	0	0	0	58	0	0	0	0	0	61
ASV_749	0	0	0	0	0	0	0	0	60	59	0	0	0	0
ASV_750	0	0	0	0	0	0	0	0	0	0	119	0	0	0
ASV_751	0	117	0	0	0	0	0	0	0	0	0	0	0	0
ASV_752	0	0	33	25	0	33	26	0	0	0	0	0	0	0
ASV_753	0	0	55	0	0	0	0	0	0	0	0	0	62	0
ASV_754	0	0	0	0	0	58	0	0	0	0	0	59	0	0
ASV_755	0	0	0	0	0	0	0	0	0	116	0	0	0	0
ASV_756	0	0	0	0	0	0	0	0	0	116	0	0	0	0
ASV_757	0	0	115	0	0	0	0	0	0	0	0	0	0	0
ASV_758	0	0	0	0	0	0	0	80	0	0	35	0	0	0
ASV_759	0	0	0	0	0	0	0	0	115	0	0	0	0	0
ASV_760	0	0	0	0	0	0	0	0	115	0	0	0	0	0
ASV_761	0	0	0	0	0	0	0	0	0	0	115	0	0	0
ASV_762	0	0	0	0	0	0	0	0	0	0	0	0	0	115
ASV_763	0	0	0	0	0	0	0	0	0	0	0	0	0	115
ASV_764	43	0	0	0	0	71	0	0	0	0	0	0	0	0
ASV_765	35	25	0	54	0	0	0	0	0	0	0	0	0	0
ASV_766	25	43	0	0	0	25	0	0	0	21	0	0	0	0
ASV_767	0	0	86	0	0	0	0	0	28	0	0	0	0	0
ASV_768	0	0	0	0	0	60	0	0	54	0	0	0	0	0
ASV_769	0	0	0	0	0	114	0	0	0	0	0	0	0	0
ASV_770	0	0	0	0	0	114	0	0	0	0	0	0	0	0
ASV_771	0	0	0	0	0	114	0	0	0	0	0	0	0	0
ASV_772	0	0	0	0	0	0	114	0	0	0	0	0	0	0
ASV_773	0	0	0	0	0	0	0	0	0	0	0	0	114	0
ASV_774	113	0	0	0	0	0	0	0	0	0	0	0	0	0
ASV_775	0	0	0	0	0	0	0	0	0	27	0	0	86	0
ASV_776	0	0	0	0	0	0	0	0	0	0	113	0	0	0
ASV_777	0	0	0	0	0	0	0	0	0	0	0	113	0	0
ASV_778	0	0	0	0	0	0	0	0	0	0	0	113	0	0
ASV_779	0	0	0	0	0	0	0	0	0	0	0	0	113	0
ASV_780	0	112	0	0	0	0	0	0	0	0	0	0	0	0
ASV_781	0	0	0	77	0	0	0	35	0	0	0	0	0	0
ASV_782	0	0	0	0	0	112	0	0	0	0	0	0	0	0
ASV_783	0	0	0	0	0	0	0	0	0	0	0	112	0	0
ASV_784	0	111	0	0	0	0	0	0	0	0	0	0	0	0
ASV_785	0	29	0	0	82	0	0	0	0	0	0	0	0	0
ASV_786	0	0	111	0	0	0	0	0	0	0	0	0	0	0
ASV_787	0	0	54	0	0	57	0	0	0	0	0	0	0	0
ASV_788	0	0	0	0	0	0	58	0	0	0	53	0	0	0
ASV_789	0	0	0	0	0	0	0	0	111	0	0	0	0	0
ASV_790	0	0	0	0	0	0	0	0	0	0	0	0	111	0
ASV_791	0	0	0	0	0	0	0	0	0	0	0	0	111	0
ASV_792	0	0	0	0	0	0	0	0	0	0	0	0	0	111
ASV_793	0	19	0	29	0	0	0	0	0	0	0	62	0	0
ASV_794	0	15	0	0	0	95	0	0	0	0	0	0	0	0
ASV_795	0	0	0	110	0	0	0	0	0	0	0	0	0	0
ASV_796	0	0	0	0	0	110	0	0	0	0	0	0	0	0
ASV_797	0	0	0	0	0	0	0	0	0	0	110	0	0	0
ASV_798	0	0	0	0	0	0	0	0	0	0	0	0	110	0
ASV_799	109	0	0	0	0	0	0	0	0	0	0	0	0	0
ASV_800	0	109	0	0	0	0	0	0	0	0	0	0	0	0
ASV_801	0	0	0	0	69	40	0	0	0	0	0	0	0	0
ASV_802	0	0	0	0	0	109	0	0	0	0	0	0	0	0
ASV_803	0	0	0	0	0	0	0	43	0	0	0	0	0	66
ASV_804	0	0	0	0	0	0	0	0	109	0	0	0	0	0
ASV_805	0	0	24	0	0	0	0	0	0	0	0	0	0	84
ASV_806	0	0	0	33	0	0	0	32	25	0	18	0	0	0
ASV_807	107	0	0	0	0	0	0	0	0	0	0	0	0	0
ASV_808	0	33	21	0	0	0	0	53	0	0	0	0	0	0
ASV_809	0	0	107	0	0	0	0	0	0	0	0	0	0	0
ASV_810	0	0	0	107	0	0	0	0	0	0	0	0	0	0
ASV_811	0	0	0	107	0	0	0	0	0	0	0	0	0	0
ASV_812	0	0	0	0	107	0	0	0	0	0	0	0	0	0
ASV_813	0	0	0	0	0	107	0	0	0	0	0	0	0	0
ASV_814	0	0	0	0	0	69	0	0	38	0	0	0	0	0
ASV_815	0	0	0	0	0	0	0	0	0	107	0	0	0	0
ASV_816	0	0	0	0	0	0	0	0	0	0	107	0	0	0
ASV_817	0	0	0	0	0	0	0	0	0	0	0	107	0	0
ASV_818	0	0	0	0	0	0	0	0	0	0	0	0	107	0
ASV_819	0	0	0	0	0	0	0	0	0	0	0	0	56	51
ASV_820	0	0	0	0	0	0	0	0	0	0	0	0	0	107
ASV_821	106	0	0	0	0	0	0	0	0	0	0	0	0	0
ASV_822	0	106	0	0	0	0	0	0	0	0	0	0	0	0
ASV_823	0	0	106	0	0	0	0	0	0	0	0	0	0	0
ASV_824	0	0	0	0	0	106	0	0	0	0	0	0	0	0
ASV_825	0	0	0	0	0	0	106	0	0	0	0	0	0	0
ASV_826	0	0	0	0	0	0	106	0	0	0	0	0	0	0
ASV_827	0	0	0	0	0	0	0	0	106	0	0	0	0	0
ASV_828	0	0	0	0	0	0	0	0	0	106	0	0	0	0
ASV_829	0	0	0	0	0	0	0	0	0	0	0	25	81	0
ASV_830	0	0	0	0	0	0	0	0	0	0	0	0	46	60
ASV_831	0	43	0	0	0	0	21	0	0	41	0	0	0	0
ASV_832	0	0	35	0	0	70	0	0	0	0	0	0	0	0
ASV_833	0	0	0	0	0	105	0	0	0	0	0	0	0	0
ASV_834	0	0	0	0	0	0	0	0	105	0	0	0	0	0
ASV_835	0	0	0	0	0	0	0	0	105	0	0	0	0	0
ASV_836	0	0	0	0	0	0	0	0	0	105	0	0	0	0
ASV_837	0	0	0	0	0	0	0	0	0	0	0	0	57	48
ASV_838	42	0	0	0	0	62	0	0	0	0	0	0	0	0
ASV_839	104	0	0	0	0	0	0	0	0	0	0	0	0	0
ASV_840	0	0	35	0	0	0	0	0	0	26	0	43	0	0
ASV_841	0	0	0	0	0	104	0	0	0	0	0	0	0	0
ASV_842	0	0	0	0	0	0	66	38	0	0	0	0	0	0
ASV_843	0	0	0	0	0	0	0	0	0	0	28	0	44	32
ASV_844	0	103	0	0	0	0	0	0	0	0	0	0	0	0
ASV_845	0	0	63	0	0	0	0	40	0	0	0	0	0	0
ASV_846	0	0	37	0	0	66	0	0	0	0	0	0	0	0
ASV_847	0	0	0	0	0	0	0	0	0	0	0	103	0	0
ASV_848	0	0	0	0	0	0	0	0	0	0	0	0	0	103
ASV_849	0	102	0	0	0	0	0	0	0	0	0	0	0	0
ASV_850	0	0	0	43	0	0	59	0	0	0	0	0	0	0
ASV_851	0	0	0	0	0	78	0	0	24	0	0	0	0	0
ASV_852	0	0	0	0	0	0	0	0	0	102	0	0	0	0
ASV_853	0	101	0	0	0	0	0	0	0	0	0	0	0	0
ASV_854	0	0	101	0	0	0	0	0	0	0	0	0	0	0
ASV_855	0	0	0	0	0	101	0	0	0	0	0	0	0	0
ASV_856	0	0	0	0	0	0	0	0	0	27	0	0	74	0
ASV_857	0	0	0	0	0	0	0	0	0	0	41	60	0	0
ASV_858	0	0	0	0	0	0	0	0	0	0	0	0	0	101
ASV_859	17	0	26	0	0	0	0	0	0	57	0	0	0	0
ASV_860	0	64	0	0	0	36	0	0	0	0	0	0	0	0
ASV_861	0	0	0	43	0	0	57	0	0	0	0	0	0	0
ASV_862	0	0	0	0	100	0	0	0	0	0	0	0	0	0
ASV_863	0	0	0	0	0	0	0	0	0	0	0	0	0	100
ASV_864	99	0	0	0	0	0	0	0	0	0	0	0	0	0
ASV_865	0	0	25	0	0	0	74	0	0	0	0	0	0	0
ASV_866	0	0	99	0	0	0	0	0	0	0	0	0	0	0
ASV_867	0	0	0	0	0	0	0	65	0	0	0	0	34	0
ASV_868	0	0	0	0	0	0	0	0	99	0	0	0	0	0
ASV_869	0	0	0	0	0	0	0	0	0	0	99	0	0	0
ASV_870	0	0	0	0	0	0	0	0	0	0	0	0	99	0
ASV_871	0	22	0	0	0	22	0	32	0	0	22	0	0	0
ASV_872	0	98	0	0	0	0	0	0	0	0	0	0	0	0
ASV_873	0	0	54	0	0	0	0	0	0	0	0	44	0	0
ASV_874	97	0	0	0	0	0	0	0	0	0	0	0	0	0
ASV_875	0	48	0	0	12	0	0	0	31	6	0	0	0	0
ASV_876	0	0	0	97	0	0	0	0	0	0	0	0	0	0
ASV_877	0	0	0	0	0	50	30	0	0	0	17	0	0	0
ASV_878	0	0	0	0	0	0	0	97	0	0	0	0	0	0
ASV_879	0	0	31	27	0	0	29	0	9	0	0	0	0	0
ASV_880	0	0	0	96	0	0	0	0	0	0	0	0	0	0
ASV_881	0	0	0	0	0	0	0	0	96	0	0	0	0	0
ASV_882	0	0	0	0	0	0	0	0	0	0	0	0	96	0
ASV_883	0	95	0	0	0	0	0	0	0	0	0	0	0	0
ASV_884	0	45	0	0	0	0	0	0	0	50	0	0	0	0
ASV_885	0	0	32	0	0	0	0	0	32	31	0	0	0	0
ASV_886	0	0	0	95	0	0	0	0	0	0	0	0	0	0
ASV_887	0	0	0	0	0	95	0	0	0	0	0	0	0	0
ASV_888	0	0	0	0	0	95	0	0	0	0	0	0	0	0
ASV_889	0	0	0	0	0	95	0	0	0	0	0	0	0	0
ASV_890	0	0	0	0	0	0	0	0	52	43	0	0	0	0
ASV_891	0	0	0	0	0	0	0	0	0	0	0	95	0	0
ASV_892	0	0	0	0	0	0	0	0	0	0	0	95	0	0
ASV_893	0	0	0	0	0	0	0	0	0	0	0	0	95	0
ASV_894	0	0	0	0	0	0	0	0	0	0	0	0	0	95
ASV_895	0	94	0	0	0	0	0	0	0	0	0	0	0	0
ASV_896	0	0	36	58	0	0	0	0	0	0	0	0	0	0
ASV_897	0	0	0	0	0	94	0	0	0	0	0	0	0	0
ASV_898	0	0	0	0	0	94	0	0	0	0	0	0	0	0
ASV_899	0	0	0	0	0	0	94	0	0	0	0	0	0	0
ASV_900	0	0	0	0	0	0	0	94	0	0	0	0	0	0
ASV_901	0	0	0	0	0	0	0	0	0	0	0	0	0	94
ASV_902	49	0	0	0	0	44	0	0	0	0	0	0	0	0
ASV_903	45	0	0	0	0	48	0	0	0	0	0	0	0	0
ASV_904	0	0	93	0	0	0	0	0	0	0	0	0	0	0
ASV_905	0	0	93	0	0	0	0	0	0	0	0	0	0	0
ASV_906	0	0	28	0	0	0	65	0	0	0	0	0	0	0
ASV_907	0	0	0	33	0	0	0	43	17	0	0	0	0	0
ASV_908	0	0	0	0	0	0	93	0	0	0	0	0	0	0
ASV_909	0	0	0	0	0	0	0	0	93	0	0	0	0	0
ASV_910	0	0	0	0	0	0	0	0	93	0	0	0	0	0
ASV_911	0	0	0	0	0	0	0	0	0	0	0	0	0	93
ASV_912	92	0	0	0	0	0	0	0	0	0	0	0	0	0
ASV_913	0	0	37	0	0	55	0	0	0	0	0	0	0	0
ASV_914	0	0	0	92	0	0	0	0	0	0	0	0	0	0
ASV_915	0	0	0	0	0	92	0	0	0	0	0	0	0	0
ASV_916	0	0	0	0	0	0	29	0	0	26	37	0	0	0
ASV_917	0	0	0	0	0	0	0	0	92	0	0	0	0	0
ASV_918	0	0	0	0	0	0	0	0	0	92	0	0	0	0
ASV_919	0	0	0	0	0	0	0	0	0	92	0	0	0	0
ASV_920	0	0	0	0	0	0	0	0	0	0	0	0	92	0
ASV_921	0	0	0	0	0	0	0	0	0	0	0	0	92	0
ASV_922	0	0	0	0	0	0	0	0	0	0	0	0	92	0
ASV_923	0	0	0	0	0	0	0	0	0	0	0	0	0	92
ASV_924	0	91	0	0	0	0	0	0	0	0	0	0	0	0
ASV_925	0	0	91	0	0	0	0	0	0	0	0	0	0	0
ASV_926	0	0	0	91	0	0	0	0	0	0	0	0	0	0
ASV_927	0	0	0	0	0	26	0	0	0	0	0	65	0	0
ASV_928	0	0	0	0	0	91	0	0	0	0	0	0	0	0
ASV_929	0	0	0	0	0	0	15	0	76	0	0	0	0	0
ASV_930	0	0	0	0	0	0	0	0	0	0	0	91	0	0
ASV_931	0	0	0	0	0	0	0	0	0	0	0	0	91	0
ASV_932	59	31	0	0	0	0	0	0	0	0	0	0	0	0
ASV_933	0	0	0	90	0	0	0	0	0	0	0	0	0	0
ASV_934	0	0	0	0	0	0	0	90	0	0	0	0	0	0
ASV_935	0	0	0	0	0	0	0	0	0	37	0	0	0	53
ASV_936	0	13	0	25	9	0	0	21	21	0	0	0	0	0
ASV_937	0	0	33	0	0	0	56	0	0	0	0	0	0	0
ASV_938	0	0	29	60	0	0	0	0	0	0	0	0	0	0
ASV_939	0	0	59	0	0	0	0	0	0	0	0	0	30	0
ASV_940	0	0	0	0	0	89	0	0	0	0	0	0	0	0
ASV_941	0	0	0	0	0	0	0	0	0	0	0	89	0	0
ASV_942	0	0	0	0	0	0	0	0	0	0	0	25	0	64
ASV_943	0	0	0	0	0	88	0	0	0	0	0	0	0	0
ASV_944	0	0	0	0	0	88	0	0	0	0	0	0	0	0
ASV_945	0	0	0	0	0	88	0	0	0	0	0	0	0	0
ASV_946	0	0	0	0	0	0	88	0	0	0	0	0	0	0
ASV_947	0	0	0	0	0	0	0	88	0	0	0	0	0	0
ASV_948	0	0	0	0	0	0	0	0	0	0	88	0	0	0
ASV_949	0	0	0	0	0	0	0	0	0	0	0	0	88	0
ASV_950	48	0	0	0	0	0	0	0	0	0	0	0	39	0
ASV_951	0	0	87	0	0	0	0	0	0	0	0	0	0	0
ASV_952	0	0	0	87	0	0	0	0	0	0	0	0	0	0
ASV_953	0	0	0	87	0	0	0	0	0	0	0	0	0	0
ASV_954	0	0	0	0	0	87	0	0	0	0	0	0	0	0
ASV_955	0	0	0	0	0	0	44	26	0	17	0	0	0	0
ASV_956	0	0	0	0	0	0	0	0	87	0	0	0	0	0
ASV_957	0	0	0	0	0	0	0	0	87	0	0	0	0	0
ASV_958	0	0	0	0	0	0	0	0	0	0	0	0	87	0
ASV_959	0	0	0	0	0	0	0	0	0	0	0	0	87	0
ASV_960	0	0	0	0	0	0	0	0	0	0	0	0	0	87
ASV_961	47	0	0	39	0	0	0	0	0	0	0	0	0	0
ASV_962	0	0	0	45	0	0	22	19	0	0	0	0	0	0
ASV_963	0	0	0	58	0	28	0	0	0	0	0	0	0	0
ASV_964	0	0	0	0	0	0	0	86	0	0	0	0	0	0
ASV_965	0	0	0	0	0	0	0	86	0	0	0	0	0	0
ASV_966	0	0	0	0	0	0	0	0	0	0	86	0	0	0
ASV_967	0	0	0	0	0	0	0	0	0	0	0	86	0	0
ASV_968	0	0	0	0	0	0	0	0	0	0	0	86	0	0
ASV_969	0	0	0	0	0	0	0	0	0	0	0	0	86	0
ASV_970	85	0	0	0	0	0	0	0	0	0	0	0	0	0
ASV_971	85	0	0	0	0	0	0	0	0	0	0	0	0	0
ASV_972	0	0	85	0	0	0	0	0	0	0	0	0	0	0
ASV_973	0	0	0	0	0	59	0	0	0	0	0	0	26	0
ASV_974	0	0	0	0	0	0	0	85	0	0	0	0	0	0
ASV_975	0	0	0	0	0	0	0	0	85	0	0	0	0	0
ASV_976	0	0	0	0	0	0	0	0	85	0	0	0	0	0
ASV_977	0	0	0	0	0	0	0	0	0	0	0	85	0	0
ASV_978	0	0	0	0	0	0	0	0	0	0	0	0	46	39
ASV_979	0	0	0	0	0	0	0	0	0	0	0	0	85	0
ASV_980	0	0	0	0	0	0	0	0	0	0	0	0	0	85
ASV_981	36	0	0	0	0	0	0	0	0	0	48	0	0	0
ASV_982	0	84	0	0	0	0	0	0	0	0	0	0	0	0
ASV_983	0	0	84	0	0	0	0	0	0	0	0	0	0	0
ASV_984	0	0	15	0	0	69	0	0	0	0	0	0	0	0
ASV_985	52	0	0	0	0	0	0	0	0	0	0	31	0	0
ASV_986	83	0	0	0	0	0	0	0	0	0	0	0	0	0
ASV_987	83	0	0	0	0	0	0	0	0	0	0	0	0	0
ASV_988	0	0	83	0	0	0	0	0	0	0	0	0	0	0
ASV_989	0	0	0	0	0	0	83	0	0	0	0	0	0	0
ASV_990	0	0	0	0	0	0	0	83	0	0	0	0	0	0
ASV_991	0	0	0	0	0	0	0	0	83	0	0	0	0	0
ASV_992	0	0	0	0	0	0	0	0	0	0	0	0	0	83
ASV_993	0	82	0	0	0	0	0	0	0	0	0	0	0	0
ASV_994	0	0	0	82	0	0	0	0	0	0	0	0	0	0
ASV_995	0	0	0	0	0	60	0	0	22	0	0	0	0	0
ASV_996	0	0	0	0	0	0	0	0	0	0	0	82	0	0
ASV_997	13	0	0	0	0	14	0	0	42	12	0	0	0	0
ASV_998	0	0	48	33	0	0	0	0	0	0	0	0	0	0
ASV_999	0	0	0	0	0	81	0	0	0	0	0	0	0	0
ASV_1000	0	0	0	0	0	0	81	0	0	0	0	0	0	0
ASV_1001	0	0	0	0	0	0	0	81	0	0	0	0	0	0
ASV_1002	0	0	0	0	0	0	0	81	0	0	0	0	0	0
ASV_1003	0	0	0	0	0	0	0	0	0	0	0	0	0	81
ASV_1004	0	0	0	0	0	0	0	0	0	0	0	0	0	81
ASV_1005	0	80	0	0	0	0	0	0	0	0	0	0	0	0
ASV_1006	0	80	0	0	0	0	0	0	0	0	0	0	0	0
ASV_1007	0	0	80	0	0	0	0	0	0	0	0	0	0	0
ASV_1008	0	0	0	80	0	0	0	0	0	0	0	0	0	0
ASV_1009	0	0	0	0	0	80	0	0	0	0	0	0	0	0
ASV_1010	0	0	0	0	0	80	0	0	0	0	0	0	0	0
ASV_1011	0	0	0	0	0	80	0	0	0	0	0	0	0	0
ASV_1012	0	0	0	0	0	0	0	0	0	0	80	0	0	0
ASV_1013	0	0	0	0	0	0	0	0	0	0	0	80	0	0
ASV_1014	0	0	0	0	0	0	0	0	0	0	0	80	0	0
ASV_1015	0	0	0	0	0	0	0	0	0	0	0	41	0	39
ASV_1016	0	0	0	0	0	0	0	0	0	0	0	0	80	0
ASV_1017	0	0	0	0	0	0	0	0	0	0	0	0	36	44
ASV_1018	0	0	0	0	0	0	0	0	0	0	0	0	0	80
ASV_1019	43	0	0	0	0	0	0	0	0	0	0	0	36	0
ASV_1020	36	0	0	0	0	43	0	0	0	0	0	0	0	0
ASV_1021	0	0	0	79	0	0	0	0	0	0	0	0	0	0
ASV_1022	0	0	0	79	0	0	0	0	0	0	0	0	0	0
ASV_1023	0	0	0	0	49	0	0	0	0	0	0	0	30	0
ASV_1024	0	0	0	0	0	79	0	0	0	0	0	0	0	0
ASV_1025	0	0	0	0	0	79	0	0	0	0	0	0	0	0
ASV_1026	0	0	0	0	0	0	79	0	0	0	0	0	0	0
ASV_1027	0	0	0	0	0	0	0	79	0	0	0	0	0	0
ASV_1028	0	0	0	0	0	0	0	0	0	0	0	79	0	0
ASV_1029	0	0	0	0	0	0	0	0	0	0	0	79	0	0
ASV_1030	0	0	0	0	0	0	0	0	0	0	0	79	0	0
ASV_1031	0	0	0	0	0	0	0	0	0	0	0	0	0	79
ASV_1032	0	78	0	0	0	0	0	0	0	0	0	0	0	0
ASV_1033	0	0	0	78	0	0	0	0	0	0	0	0	0	0
ASV_1034	0	0	0	0	0	56	0	0	22	0	0	0	0	0
ASV_1035	0	0	0	0	0	0	0	0	0	0	0	0	78	0
ASV_1036	0	0	0	0	0	0	0	0	0	0	0	0	0	78
ASV_1037	77	0	0	0	0	0	0	0	0	0	0	0	0	0
ASV_1038	77	0	0	0	0	0	0	0	0	0	0	0	0	0
ASV_1039	0	35	0	11	0	0	0	11	0	0	0	20	0	0
ASV_1040	0	77	0	0	0	0	0	0	0	0	0	0	0	0
ASV_1041	0	0	0	0	0	0	0	0	0	77	0	0	0	0
ASV_1042	0	0	0	0	0	0	0	0	0	0	0	0	77	0
ASV_1043	0	0	0	0	0	0	76	0	0	0	0	0	0	0
ASV_1044	0	0	0	0	0	0	0	0	76	0	0	0	0	0
ASV_1045	0	0	0	0	0	0	0	0	0	0	0	0	76	0
ASV_1046	0	54	0	0	21	0	0	0	0	0	0	0	0	0
ASV_1047	0	0	50	0	0	0	0	0	0	0	0	25	0	0
ASV_1048	0	0	0	75	0	0	0	0	0	0	0	0	0	0
ASV_1049	0	0	0	0	75	0	0	0	0	0	0	0	0	0
ASV_1050	0	0	0	0	0	0	0	0	0	0	75	0	0	0
ASV_1051	74	0	0	0	0	0	0	0	0	0	0	0	0	0
ASV_1052	37	0	0	0	0	0	0	0	37	0	0	0	0	0
ASV_1053	0	0	74	0	0	0	0	0	0	0	0	0	0	0
ASV_1054	0	0	0	0	0	74	0	0	0	0	0	0	0	0
ASV_1055	0	0	0	0	0	74	0	0	0	0	0	0	0	0
ASV_1056	0	0	0	0	0	0	74	0	0	0	0	0	0	0
ASV_1057	0	0	0	0	0	0	0	0	52	0	0	0	0	22
ASV_1058	0	0	0	0	0	0	0	0	0	74	0	0	0	0
ASV_1059	0	0	0	0	0	0	0	0	0	0	0	74	0	0
ASV_1060	0	0	0	0	0	0	0	0	0	0	0	74	0	0
ASV_1061	11	0	26	0	0	0	0	0	0	0	0	0	0	36
ASV_1062	73	0	0	0	0	0	0	0	0	0	0	0	0	0
ASV_1063	0	0	0	73	0	0	0	0	0	0	0	0	0	0
ASV_1064	0	0	0	0	0	0	0	0	73	0	0	0	0	0
ASV_1065	0	0	0	0	0	0	0	0	0	73	0	0	0	0
ASV_1066	0	0	0	0	0	0	0	0	0	0	0	73	0	0
ASV_1067	0	0	0	0	0	0	0	0	0	0	0	0	73	0
ASV_1068	0	0	0	0	0	0	0	0	0	0	0	0	0	73
ASV_1069	0	0	36	36	0	0	0	0	0	0	0	0	0	0
ASV_1070	0	0	0	72	0	0	0	0	0	0	0	0	0	0
ASV_1071	0	0	0	0	0	72	0	0	0	0	0	0	0	0
ASV_1072	0	0	0	0	0	0	0	0	72	0	0	0	0	0
ASV_1073	0	0	0	0	0	0	0	0	0	0	0	0	0	72
ASV_1074	30	0	0	0	0	41	0	0	0	0	0	0	0	0
ASV_1075	71	0	0	0	0	0	0	0	0	0	0	0	0	0
ASV_1076	0	30	0	0	0	41	0	0	0	0	0	0	0	0
ASV_1077	0	0	0	71	0	0	0	0	0	0	0	0	0	0
ASV_1078	0	0	0	0	0	0	71	0	0	0	0	0	0	0
ASV_1079	0	0	0	0	0	0	0	0	0	0	71	0	0	0
ASV_1080	0	0	0	0	0	0	0	0	0	0	0	71	0	0
ASV_1081	0	0	0	0	0	0	0	0	0	0	0	0	71	0
ASV_1082	0	0	0	0	0	0	0	0	0	0	0	0	0	71
ASV_1083	13	8	38	0	0	0	11	0	0	0	0	0	0	0
ASV_1084	0	11	0	0	0	0	0	0	50	9	0	0	0	0
ASV_1085	0	70	0	0	0	0	0	0	0	0	0	0	0	0
ASV_1086	0	0	31	0	0	0	39	0	0	0	0	0	0	0
ASV_1087	0	0	0	0	0	28	0	0	42	0	0	0	0	0
ASV_1088	0	0	0	0	0	70	0	0	0	0	0	0	0	0
ASV_1089	0	0	0	0	0	36	0	0	0	0	34	0	0	0
ASV_1090	0	0	0	0	0	70	0	0	0	0	0	0	0	0
ASV_1091	0	0	0	0	0	0	0	0	0	70	0	0	0	0
ASV_1092	0	0	0	0	0	0	0	0	0	0	7	63	0	0
ASV_1093	0	0	0	0	0	0	0	0	0	0	70	0	0	0
ASV_1094	0	0	0	0	0	0	0	0	0	0	0	0	70	0
ASV_1095	0	0	0	0	0	0	0	0	0	0	0	0	0	70
ASV_1096	69	0	0	0	0	0	0	0	0	0	0	0	0	0
ASV_1097	69	0	0	0	0	0	0	0	0	0	0	0	0	0
ASV_1098	69	0	0	0	0	0	0	0	0	0	0	0	0	0
ASV_1099	0	69	0	0	0	0	0	0	0	0	0	0	0	0
ASV_1100	0	8	0	0	0	0	35	13	0	0	0	0	0	13
ASV_1101	0	0	69	0	0	0	0	0	0	0	0	0	0	0
ASV_1102	0	0	11	31	0	0	0	0	0	27	0	0	0	0
ASV_1103	0	0	0	0	0	69	0	0	0	0	0	0	0	0
ASV_1104	0	0	0	0	0	0	0	0	69	0	0	0	0	0
ASV_1105	0	0	0	0	0	0	0	0	0	69	0	0	0	0
ASV_1106	0	0	0	0	0	0	0	0	0	0	0	69	0	0
ASV_1107	0	0	0	0	0	0	0	0	0	0	0	0	69	0
ASV_1108	0	0	0	0	0	0	0	0	0	0	0	0	0	69
ASV_1109	0	68	0	0	0	0	0	0	0	0	0	0	0	0
ASV_1110	0	0	25	0	0	0	26	0	0	0	17	0	0	0
ASV_1111	0	0	68	0	0	0	0	0	0	0	0	0	0	0
ASV_1112	0	0	68	0	0	0	0	0	0	0	0	0	0	0
ASV_1113	0	0	0	68	0	0	0	0	0	0	0	0	0	0
ASV_1114	0	0	0	0	68	0	0	0	0	0	0	0	0	0
ASV_1115	0	0	0	0	0	68	0	0	0	0	0	0	0	0
ASV_1116	67	0	0	0	0	0	0	0	0	0	0	0	0	0
ASV_1117	0	67	0	0	0	0	0	0	0	0	0	0	0	0
ASV_1118	0	0	0	0	0	26	41	0	0	0	0	0	0	0
ASV_1119	0	0	0	0	0	21	0	0	0	0	0	46	0	0
ASV_1120	0	0	0	0	0	0	0	67	0	0	0	0	0	0
ASV_1121	0	0	0	0	0	0	0	67	0	0	0	0	0	0
ASV_1122	0	0	0	0	0	0	0	67	0	0	0	0	0	0
ASV_1123	0	0	0	0	0	0	0	0	0	0	0	67	0	0
ASV_1124	0	0	0	0	0	0	0	0	0	0	0	0	67	0
ASV_1125	0	0	0	0	0	0	0	0	0	0	0	0	67	0
ASV_1126	0	0	0	0	0	0	0	0	0	0	0	0	67	0
ASV_1127	0	0	0	0	0	0	0	0	0	0	0	0	0	67
ASV_1128	0	12	0	5	0	0	0	0	0	10	16	23	0	0
ASV_1129	0	66	0	0	0	0	0	0	0	0	0	0	0	0
ASV_1130	0	0	0	66	0	0	0	0	0	0	0	0	0	0
ASV_1131	0	0	0	0	0	66	0	0	0	0	0	0	0	0
ASV_1132	0	0	0	0	0	66	0	0	0	0	0	0	0	0
ASV_1133	0	0	0	0	0	0	66	0	0	0	0	0	0	0
ASV_1134	0	0	0	0	0	0	0	0	0	0	0	66	0	0
ASV_1135	0	0	0	0	0	0	0	0	0	0	0	66	0	0
ASV_1136	0	0	0	0	0	0	0	0	0	0	0	66	0	0
ASV_1137	0	0	0	0	0	0	0	0	0	0	0	66	0	0
ASV_1138	0	0	0	0	0	0	0	0	0	0	0	0	0	66
ASV_1139	65	0	0	0	0	0	0	0	0	0	0	0	0	0
ASV_1140	65	0	0	0	0	0	0	0	0	0	0	0	0	0
ASV_1141	0	65	0	0	0	0	0	0	0	0	0	0	0	0
ASV_1142	0	0	29	0	0	0	0	0	0	0	0	36	0	0
ASV_1143	0	0	0	65	0	0	0	0	0	0	0	0	0	0
ASV_1144	0	0	0	0	0	43	0	0	22	0	0	0	0	0
ASV_1145	0	0	0	0	0	65	0	0	0	0	0	0	0	0
ASV_1146	0	0	0	0	0	65	0	0	0	0	0	0	0	0
ASV_1147	0	0	0	0	0	0	0	0	65	0	0	0	0	0
ASV_1148	0	0	0	0	0	0	0	0	0	0	0	65	0	0
ASV_1149	0	0	0	0	0	0	0	0	0	0	0	0	65	0
ASV_1150	0	64	0	0	0	0	0	0	0	0	0	0	0	0
ASV_1151	0	0	0	0	0	64	0	0	0	0	0	0	0	0
ASV_1152	0	0	0	0	0	0	64	0	0	0	0	0	0	0
ASV_1153	0	0	0	0	0	0	0	64	0	0	0	0	0	0
ASV_1154	0	63	0	0	0	0	0	0	0	0	0	0	0	0
ASV_1155	0	63	0	0	0	0	0	0	0	0	0	0	0	0
ASV_1156	0	63	0	0	0	0	0	0	0	0	0	0	0	0
ASV_1157	0	0	0	63	0	0	0	0	0	0	0	0	0	0
ASV_1158	0	0	0	63	0	0	0	0	0	0	0	0	0	0
ASV_1159	0	0	0	0	0	63	0	0	0	0	0	0	0	0
ASV_1160	0	0	0	0	0	63	0	0	0	0	0	0	0	0
ASV_1161	0	0	0	0	0	0	45	0	18	0	0	0	0	0
ASV_1162	0	0	0	0	0	0	63	0	0	0	0	0	0	0
ASV_1163	0	0	0	0	0	0	63	0	0	0	0	0	0	0
ASV_1164	0	0	0	0	0	0	0	0	19	0	44	0	0	0
ASV_1165	0	0	0	0	0	0	0	0	0	0	0	0	0	63
ASV_1166	13	0	0	7	0	0	10	0	22	10	0	0	0	0
ASV_1167	0	0	40	0	0	0	0	0	22	0	0	0	0	0
ASV_1168	0	0	29	0	0	0	33	0	0	0	0	0	0	0
ASV_1169	0	0	0	62	0	0	0	0	0	0	0	0	0	0
ASV_1170	0	0	0	0	53	0	0	0	9	0	0	0	0	0
ASV_1171	0	0	0	0	0	62	0	0	0	0	0	0	0	0
ASV_1172	0	0	0	0	0	62	0	0	0	0	0	0	0	0
ASV_1173	0	0	0	0	0	0	0	19	0	0	0	43	0	0
ASV_1174	0	0	0	0	0	0	0	0	62	0	0	0	0	0
ASV_1175	0	0	0	0	0	0	0	0	0	62	0	0	0	0
ASV_1176	0	0	0	0	0	0	0	0	0	0	0	62	0	0
ASV_1177	0	0	0	0	0	0	0	0	0	0	0	62	0	0
ASV_1178	0	0	0	0	0	0	0	0	0	0	0	0	62	0
ASV_1179	21	0	0	0	0	0	0	0	0	0	0	0	40	0
ASV_1180	0	15	0	46	0	0	0	0	0	0	0	0	0	0
ASV_1181	0	0	61	0	0	0	0	0	0	0	0	0	0	0
ASV_1182	0	0	61	0	0	0	0	0	0	0	0	0	0	0
ASV_1183	0	0	0	61	0	0	0	0	0	0	0	0	0	0
ASV_1184	0	0	0	0	0	61	0	0	0	0	0	0	0	0
ASV_1185	0	0	0	0	0	61	0	0	0	0	0	0	0	0
ASV_1186	0	0	0	0	0	0	0	0	0	0	0	29	32	0
ASV_1187	0	0	0	0	0	0	0	0	0	0	0	61	0	0
ASV_1188	0	0	0	0	0	0	0	0	0	0	0	0	61	0
ASV_1189	0	0	0	0	0	0	0	0	0	0	0	0	0	61
ASV_1190	23	0	0	0	0	37	0	0	0	0	0	0	0	0
ASV_1191	8	0	0	46	0	6	0	0	0	0	0	0	0	0
ASV_1192	0	0	0	60	0	0	0	0	0	0	0	0	0	0
ASV_1193	0	0	0	0	60	0	0	0	0	0	0	0	0	0
ASV_1194	0	0	0	0	0	41	0	0	19	0	0	0	0	0
ASV_1195	0	0	0	0	0	60	0	0	0	0	0	0	0	0
ASV_1196	0	0	0	0	0	60	0	0	0	0	0	0	0	0
ASV_1197	0	0	0	0	0	60	0	0	0	0	0	0	0	0
ASV_1198	0	0	0	0	0	0	60	0	0	0	0	0	0	0
ASV_1199	0	0	0	0	0	0	0	0	0	60	0	0	0	0
ASV_1200	0	0	0	0	0	0	0	0	0	60	0	0	0	0
ASV_1201	0	0	0	0	0	0	0	0	0	0	0	60	0	0
ASV_1202	0	0	0	0	0	0	0	0	0	0	0	60	0	0
ASV_1203	0	59	0	0	0	0	0	0	0	0	0	0	0	0
ASV_1204	0	59	0	0	0	0	0	0	0	0	0	0	0	0
ASV_1205	0	0	0	59	0	0	0	0	0	0	0	0	0	0
ASV_1206	0	0	0	0	0	59	0	0	0	0	0	0	0	0
ASV_1207	0	0	0	0	0	59	0	0	0	0	0	0	0	0
ASV_1208	0	0	0	0	0	0	59	0	0	0	0	0	0	0
ASV_1209	0	0	0	0	0	0	59	0	0	0	0	0	0	0
ASV_1210	0	0	0	0	0	0	0	37	0	0	0	0	0	22
ASV_1211	0	0	0	0	0	0	0	59	0	0	0	0	0	0
ASV_1212	0	0	0	0	0	0	0	0	59	0	0	0	0	0
ASV_1213	0	0	0	0	0	0	0	0	0	0	0	0	59	0
ASV_1214	0	0	0	0	0	0	0	0	0	0	0	0	19	40
ASV_1215	0	0	0	0	0	0	0	0	0	0	0	0	59	0
ASV_1216	58	0	0	0	0	0	0	0	0	0	0	0	0	0
ASV_1217	58	0	0	0	0	0	0	0	0	0	0	0	0	0
ASV_1218	0	58	0	0	0	0	0	0	0	0	0	0	0	0
ASV_1219	0	0	42	0	0	0	16	0	0	0	0	0	0	0
ASV_1220	0	0	58	0	0	0	0	0	0	0	0	0	0	0
ASV_1221	0	0	0	58	0	0	0	0	0	0	0	0	0	0
ASV_1222	0	0	0	0	58	0	0	0	0	0	0	0	0	0
ASV_1223	0	0	0	0	0	58	0	0	0	0	0	0	0	0
ASV_1224	0	0	0	0	0	58	0	0	0	0	0	0	0	0
ASV_1225	0	0	0	0	0	58	0	0	0	0	0	0	0	0
ASV_1226	0	0	0	0	0	0	0	58	0	0	0	0	0	0
ASV_1227	0	0	0	0	0	0	0	58	0	0	0	0	0	0
ASV_1228	0	0	0	0	0	0	0	0	58	0	0	0	0	0
ASV_1229	0	0	0	0	0	0	0	0	58	0	0	0	0	0
ASV_1230	0	0	0	0	0	0	0	0	0	0	58	0	0	0
ASV_1231	0	0	0	0	0	0	0	0	0	0	0	58	0	0
ASV_1232	0	0	0	0	0	0	0	0	0	0	0	0	0	58
ASV_1233	0	0	0	0	0	0	0	0	0	0	0	0	0	58
ASV_1234	57	0	0	0	0	0	0	0	0	0	0	0	0	0
ASV_1235	57	0	0	0	0	0	0	0	0	0	0	0	0	0
ASV_1236	57	0	0	0	0	0	0	0	0	0	0	0	0	0
ASV_1237	35	0	0	0	0	0	0	0	0	22	0	0	0	0
ASV_1238	0	57	0	0	0	0	0	0	0	0	0	0	0	0
ASV_1239	0	0	57	0	0	0	0	0	0	0	0	0	0	0
ASV_1240	0	0	0	57	0	0	0	0	0	0	0	0	0	0
ASV_1241	0	0	0	57	0	0	0	0	0	0	0	0	0	0
ASV_1242	0	0	0	57	0	0	0	0	0	0	0	0	0	0
ASV_1243	0	0	0	57	0	0	0	0	0	0	0	0	0	0
ASV_1244	0	0	0	0	0	0	0	57	0	0	0	0	0	0
ASV_1245	0	0	0	0	0	0	0	0	0	23	0	0	34	0
ASV_1246	0	0	0	0	0	0	0	0	0	0	57	0	0	0
ASV_1247	56	0	0	0	0	0	0	0	0	0	0	0	0	0
ASV_1248	0	56	0	0	0	0	0	0	0	0	0	0	0	0
ASV_1249	0	0	56	0	0	0	0	0	0	0	0	0	0	0
ASV_1250	0	0	56	0	0	0	0	0	0	0	0	0	0	0
ASV_1251	0	0	0	56	0	0	0	0	0	0	0	0	0	0
ASV_1252	0	0	0	0	56	0	0	0	0	0	0	0	0	0
ASV_1253	0	0	0	0	0	56	0	0	0	0	0	0	0	0
ASV_1254	0	0	0	0	0	33	0	0	0	0	23	0	0	0
ASV_1255	0	0	0	0	0	0	56	0	0	0	0	0	0	0
ASV_1256	0	0	0	0	0	0	0	56	0	0	0	0	0	0
ASV_1257	0	0	0	0	0	0	0	56	0	0	0	0	0	0
ASV_1258	0	0	0	0	0	0	0	0	56	0	0	0	0	0
ASV_1259	0	0	0	0	0	0	0	0	0	56	0	0	0	0
ASV_1260	0	0	0	0	0	0	0	0	0	0	56	0	0	0
ASV_1261	0	0	0	0	0	0	0	0	0	0	56	0	0	0
ASV_1262	0	0	0	0	0	0	0	0	0	0	0	0	33	23
ASV_1263	0	0	0	0	0	0	0	0	0	0	0	0	0	56
ASV_1264	55	0	0	0	0	0	0	0	0	0	0	0	0	0
ASV_1265	22	0	0	0	0	0	0	0	0	0	33	0	0	0
ASV_1266	0	55	0	0	0	0	0	0	0	0	0	0	0	0
ASV_1267	0	55	0	0	0	0	0	0	0	0	0	0	0	0
ASV_1268	0	55	0	0	0	0	0	0	0	0	0	0	0	0
ASV_1269	0	0	55	0	0	0	0	0	0	0	0	0	0	0
ASV_1270	0	0	13	0	0	0	0	23	0	0	0	0	0	19
ASV_1271	0	0	55	0	0	0	0	0	0	0	0	0	0	0
ASV_1272	0	0	0	55	0	0	0	0	0	0	0	0	0	0
ASV_1273	0	0	0	0	0	55	0	0	0	0	0	0	0	0
ASV_1274	0	0	0	0	0	55	0	0	0	0	0	0	0	0
ASV_1275	0	0	0	0	0	55	0	0	0	0	0	0	0	0
ASV_1276	0	0	0	0	0	23	22	0	10	0	0	0	0	0
ASV_1277	0	0	0	0	0	0	0	0	0	0	0	55	0	0
ASV_1278	54	0	0	0	0	0	0	0	0	0	0	0	0	0
ASV_1279	0	0	54	0	0	0	0	0	0	0	0	0	0	0
ASV_1280	0	0	54	0	0	0	0	0	0	0	0	0	0	0
ASV_1281	0	0	54	0	0	0	0	0	0	0	0	0	0	0
ASV_1282	0	0	0	0	44	0	0	0	0	10	0	0	0	0
ASV_1283	0	0	0	0	0	0	0	0	54	0	0	0	0	0
ASV_1284	0	0	0	0	0	0	0	0	54	0	0	0	0	0
ASV_1285	0	0	0	0	0	0	0	0	0	0	54	0	0	0
ASV_1286	0	0	0	0	0	0	0	0	0	0	54	0	0	0
ASV_1287	0	0	0	0	0	0	0	0	0	0	0	54	0	0
ASV_1288	0	0	0	0	0	0	0	0	0	0	0	0	0	54
ASV_1289	0	0	0	0	0	0	0	0	0	0	0	0	0	54
ASV_1290	0	53	0	0	0	0	0	0	0	0	0	0	0	0
ASV_1291	0	53	0	0	0	0	0	0	0	0	0	0	0	0
ASV_1292	0	0	53	0	0	0	0	0	0	0	0	0	0	0
ASV_1293	0	0	0	53	0	0	0	0	0	0	0	0	0	0
ASV_1294	0	0	0	0	0	53	0	0	0	0	0	0	0	0
ASV_1295	0	0	0	0	0	0	53	0	0	0	0	0	0	0
ASV_1296	0	0	0	0	0	0	0	0	32	0	21	0	0	0
ASV_1297	0	0	0	0	0	0	0	0	0	0	0	0	53	0
ASV_1298	0	0	0	0	0	0	0	0	0	0	0	0	0	53
ASV_1299	0	18	0	0	0	34	0	0	0	0	0	0	0	0
ASV_1300	0	12	0	0	0	0	0	0	0	0	0	0	40	0
ASV_1301	0	0	0	52	0	0	0	0	0	0	0	0	0	0
ASV_1302	0	0	0	26	0	26	0	0	0	0	0	0	0	0
ASV_1303	0	0	0	25	0	0	0	27	0	0	0	0	0	0
ASV_1304	0	0	0	0	0	52	0	0	0	0	0	0	0	0
ASV_1305	0	0	0	0	0	52	0	0	0	0	0	0	0	0
ASV_1306	0	0	0	0	0	52	0	0	0	0	0	0	0	0
ASV_1307	0	0	0	0	0	11	0	0	19	22	0	0	0	0
ASV_1308	0	0	0	0	0	0	22	0	0	30	0	0	0	0
ASV_1309	0	0	0	0	0	0	52	0	0	0	0	0	0	0
ASV_1310	0	0	0	0	0	0	0	52	0	0	0	0	0	0
ASV_1311	0	0	0	0	0	0	0	0	52	0	0	0	0	0
ASV_1312	0	0	0	0	0	0	0	0	0	52	0	0	0	0
ASV_1313	0	0	0	0	0	0	0	0	0	0	0	0	52	0
ASV_1314	0	0	0	0	0	0	0	0	0	0	0	0	0	52
ASV_1315	23	0	0	0	0	28	0	0	0	0	0	0	0	0
ASV_1316	0	51	0	0	0	0	0	0	0	0	0	0	0	0
ASV_1317	0	15	30	0	0	0	0	0	0	6	0	0	0	0
ASV_1318	0	51	0	0	0	0	0	0	0	0	0	0	0	0
ASV_1319	0	0	51	0	0	0	0	0	0	0	0	0	0	0
ASV_1320	0	0	0	51	0	0	0	0	0	0	0	0	0	0
ASV_1321	0	0	0	0	0	51	0	0	0	0	0	0	0	0
ASV_1322	0	0	0	0	0	51	0	0	0	0	0	0	0	0
ASV_1323	0	0	0	0	0	51	0	0	0	0	0	0	0	0
ASV_1324	0	0	0	0	0	0	0	0	51	0	0	0	0	0
ASV_1325	0	0	0	0	0	0	0	0	0	51	0	0	0	0
ASV_1326	0	0	0	0	0	0	0	0	0	0	51	0	0	0
ASV_1327	0	0	0	0	0	0	0	0	0	0	0	51	0	0
ASV_1328	0	0	0	0	0	0	0	0	0	0	0	0	51	0
ASV_1329	0	0	0	0	0	0	0	0	0	0	0	0	0	51
ASV_1330	0	50	0	0	0	0	0	0	0	0	0	0	0	0
ASV_1331	0	0	50	0	0	0	0	0	0	0	0	0	0	0
ASV_1332	0	0	0	50	0	0	0	0	0	0	0	0	0	0
ASV_1333	0	0	0	50	0	0	0	0	0	0	0	0	0	0
ASV_1334	0	0	0	50	0	0	0	0	0	0	0	0	0	0
ASV_1335	0	0	0	0	0	50	0	0	0	0	0	0	0	0
ASV_1336	0	0	0	0	0	36	0	14	0	0	0	0	0	0
ASV_1337	0	0	0	0	0	0	50	0	0	0	0	0	0	0
ASV_1338	0	0	0	0	0	0	0	50	0	0	0	0	0	0
ASV_1339	0	0	0	0	0	0	0	0	50	0	0	0	0	0
ASV_1340	0	0	0	0	0	0	0	0	0	0	50	0	0	0
ASV_1341	0	0	0	0	0	0	0	0	0	0	0	0	0	50
ASV_1342	0	0	0	0	0	0	0	0	0	0	0	0	0	50
ASV_1343	49	0	0	0	0	0	0	0	0	0	0	0	0	0
ASV_1344	0	49	0	0	0	0	0	0	0	0	0	0	0	0
ASV_1345	0	49	0	0	0	0	0	0	0	0	0	0	0	0
ASV_1346	0	0	0	49	0	0	0	0	0	0	0	0	0	0
ASV_1347	0	0	0	49	0	0	0	0	0	0	0	0	0	0
ASV_1348	0	0	0	0	0	49	0	0	0	0	0	0	0	0
ASV_1349	0	0	0	0	0	49	0	0	0	0	0	0	0	0
ASV_1350	0	0	0	0	0	49	0	0	0	0	0	0	0	0
ASV_1351	0	0	0	0	0	0	0	0	49	0	0	0	0	0
ASV_1352	0	0	0	0	0	0	0	0	49	0	0	0	0	0
ASV_1353	0	0	0	0	0	0	0	0	0	0	49	0	0	0
ASV_1354	0	0	0	0	0	0	0	0	0	0	0	49	0	0
ASV_1355	0	0	0	0	0	0	0	0	0	0	0	0	49	0
ASV_1356	48	0	0	0	0	0	0	0	0	0	0	0	0	0
ASV_1357	48	0	0	0	0	0	0	0	0	0	0	0	0	0
ASV_1358	0	48	0	0	0	0	0	0	0	0	0	0	0	0
ASV_1359	0	48	0	0	0	0	0	0	0	0	0	0	0	0
ASV_1360	0	0	31	0	0	0	0	17	0	0	0	0	0	0
ASV_1361	0	0	23	0	0	25	0	0	0	0	0	0	0	0
ASV_1362	0	0	0	10	0	0	32	0	0	0	6	0	0	0
ASV_1363	0	0	0	0	0	15	33	0	0	0	0	0	0	0
ASV_1364	0	0	0	0	0	48	0	0	0	0	0	0	0	0
ASV_1365	0	0	0	0	0	48	0	0	0	0	0	0	0	0
ASV_1366	0	0	0	0	0	48	0	0	0	0	0	0	0	0
ASV_1367	0	0	0	0	0	0	0	0	48	0	0	0	0	0
ASV_1368	0	0	0	0	0	0	0	0	0	48	0	0	0	0
ASV_1369	0	0	0	0	0	0	0	0	0	0	48	0	0	0
ASV_1370	0	0	0	0	0	0	0	0	0	0	0	48	0	0
ASV_1371	0	0	0	0	0	0	0	0	0	0	0	0	48	0
ASV_1372	0	0	0	0	0	0	0	0	0	0	0	0	48	0
ASV_1373	0	0	0	0	0	0	0	0	0	0	0	0	0	48
ASV_1374	0	0	0	0	0	0	0	0	0	0	0	0	0	48
ASV_1375	47	0	0	0	0	0	0	0	0	0	0	0	0	0
ASV_1376	0	28	0	0	0	0	0	19	0	0	0	0	0	0
ASV_1377	0	47	0	0	0	0	0	0	0	0	0	0	0	0
ASV_1378	0	0	47	0	0	0	0	0	0	0	0	0	0	0
ASV_1379	0	0	0	47	0	0	0	0	0	0	0	0	0	0
ASV_1380	0	0	0	0	0	47	0	0	0	0	0	0	0	0
ASV_1381	0	0	0	0	0	47	0	0	0	0	0	0	0	0
ASV_1382	0	0	0	0	0	0	47	0	0	0	0	0	0	0
ASV_1383	0	0	0	0	0	0	47	0	0	0	0	0	0	0
ASV_1384	0	0	0	0	0	0	47	0	0	0	0	0	0	0
ASV_1385	0	0	0	0	0	0	0	47	0	0	0	0	0	0
ASV_1386	0	0	0	0	0	0	0	0	0	0	0	47	0	0
ASV_1387	0	0	0	0	0	0	0	0	0	0	0	32	0	15
ASV_1388	0	0	0	0	0	0	0	0	0	0	0	0	47	0
ASV_1389	0	0	0	0	0	0	0	0	0	0	0	0	47	0
ASV_1390	0	0	0	0	0	0	0	0	0	0	0	0	47	0
ASV_1391	46	0	0	0	0	0	0	0	0	0	0	0	0	0
ASV_1392	0	15	0	0	14	0	0	0	0	0	0	0	17	0
ASV_1393	0	46	0	0	0	0	0	0	0	0	0	0	0	0
ASV_1394	0	3	0	32	0	0	0	0	11	0	0	0	0	0
ASV_1395	0	0	0	0	0	46	0	0	0	0	0	0	0	0
ASV_1396	0	0	0	0	0	46	0	0	0	0	0	0	0	0
ASV_1397	0	0	0	0	0	46	0	0	0	0	0	0	0	0
ASV_1398	0	0	0	0	0	0	46	0	0	0	0	0	0	0
ASV_1399	0	0	0	0	0	0	0	0	46	0	0	0	0	0
ASV_1400	0	0	0	0	0	0	0	0	46	0	0	0	0	0
ASV_1401	0	0	0	0	0	0	0	0	0	46	0	0	0	0
ASV_1402	0	0	0	0	0	0	0	0	0	46	0	0	0	0
ASV_1403	0	0	0	0	0	0	0	0	0	0	0	0	0	46
ASV_1404	0	0	0	0	0	0	0	0	0	0	0	0	0	46
ASV_1405	45	0	0	0	0	0	0	0	0	0	0	0	0	0
ASV_1406	0	45	0	0	0	0	0	0	0	0	0	0	0	0
ASV_1407	0	0	45	0	0	0	0	0	0	0	0	0	0	0
ASV_1408	0	0	0	45	0	0	0	0	0	0	0	0	0	0
ASV_1409	0	0	0	45	0	0	0	0	0	0	0	0	0	0
ASV_1410	0	0	0	0	45	0	0	0	0	0	0	0	0	0
ASV_1411	0	0	0	0	0	45	0	0	0	0	0	0	0	0
ASV_1412	0	0	0	0	0	0	0	0	45	0	0	0	0	0
ASV_1413	0	0	0	0	0	0	0	0	0	0	0	45	0	0
ASV_1414	0	0	0	0	0	0	0	0	0	0	0	45	0	0
ASV_1415	0	0	0	0	0	0	0	0	0	0	0	0	45	0
ASV_1416	0	0	0	0	0	0	0	0	0	0	0	0	45	0
ASV_1417	0	44	0	0	0	0	0	0	0	0	0	0	0	0
ASV_1418	0	0	0	44	0	0	0	0	0	0	0	0	0	0
ASV_1419	0	0	0	44	0	0	0	0	0	0	0	0	0	0
ASV_1420	0	0	0	0	0	44	0	0	0	0	0	0	0	0
ASV_1421	0	0	0	0	0	0	44	0	0	0	0	0	0	0
ASV_1422	0	0	0	0	0	0	0	0	0	44	0	0	0	0
ASV_1423	0	0	0	0	0	0	0	0	0	44	0	0	0	0
ASV_1424	0	0	0	0	0	0	0	0	0	0	44	0	0	0
ASV_1425	0	0	0	0	0	0	0	0	0	0	0	44	0	0
ASV_1426	0	0	0	0	0	0	0	0	0	0	0	0	0	44
ASV_1427	28	0	0	0	0	0	0	0	0	15	0	0	0	0
ASV_1428	43	0	0	0	0	0	0	0	0	0	0	0	0	0
ASV_1429	0	43	0	0	0	0	0	0	0	0	0	0	0	0
ASV_1430	0	0	43	0	0	0	0	0	0	0	0	0	0	0
ASV_1431	0	0	43	0	0	0	0	0	0	0	0	0	0	0
ASV_1432	0	0	43	0	0	0	0	0	0	0	0	0	0	0
ASV_1433	0	0	0	0	15	0	0	0	0	0	0	0	0	28
ASV_1434	0	0	0	0	0	43	0	0	0	0	0	0	0	0
ASV_1435	0	0	0	0	0	43	0	0	0	0	0	0	0	0
ASV_1436	0	0	0	0	0	43	0	0	0	0	0	0	0	0
ASV_1437	0	0	0	0	0	0	0	0	0	43	0	0	0	0
ASV_1438	0	0	0	0	0	0	0	0	0	0	0	0	43	0
ASV_1439	0	0	0	0	0	0	0	0	0	0	0	0	43	0
ASV_1440	0	0	0	0	0	0	0	0	0	0	0	0	43	0
ASV_1441	0	0	0	0	0	0	0	0	0	0	0	0	43	0
ASV_1442	0	0	0	0	0	0	0	0	0	0	0	0	0	43
ASV_1443	0	0	0	0	0	0	0	0	0	0	0	0	0	43
ASV_1444	0	0	0	0	0	0	0	0	0	0	0	0	0	43
ASV_1445	0	0	0	0	0	0	0	0	0	0	0	0	0	43
ASV_1446	18	24	0	0	0	0	0	0	0	0	0	0	0	0
ASV_1447	0	42	0	0	0	0	0	0	0	0	0	0	0	0
ASV_1448	0	0	42	0	0	0	0	0	0	0	0	0	0	0
ASV_1449	0	0	0	42	0	0	0	0	0	0	0	0	0	0
ASV_1450	0	0	0	42	0	0	0	0	0	0	0	0	0	0
ASV_1451	0	0	0	0	23	0	0	0	0	19	0	0	0	0
ASV_1452	0	0	0	0	0	42	0	0	0	0	0	0	0	0
ASV_1453	0	0	0	0	0	0	42	0	0	0	0	0	0	0
ASV_1454	0	0	0	0	0	0	0	42	0	0	0	0	0	0
ASV_1455	0	0	0	0	0	0	0	0	42	0	0	0	0	0
ASV_1456	0	0	0	0	0	0	0	0	42	0	0	0	0	0
ASV_1457	0	0	0	0	0	0	0	0	42	0	0	0	0	0
ASV_1458	0	0	0	0	0	0	0	0	0	0	0	0	42	0
ASV_1459	0	0	0	0	0	0	0	0	0	0	0	0	0	42
ASV_1460	41	0	0	0	0	0	0	0	0	0	0	0	0	0
ASV_1461	3	9	0	0	0	29	0	0	0	0	0	0	0	0
ASV_1462	0	41	0	0	0	0	0	0	0	0	0	0	0	0
ASV_1463	0	41	0	0	0	0	0	0	0	0	0	0	0	0
ASV_1464	0	41	0	0	0	0	0	0	0	0	0	0	0	0
ASV_1465	0	41	0	0	0	0	0	0	0	0	0	0	0	0
ASV_1466	0	41	0	0	0	0	0	0	0	0	0	0	0	0
ASV_1467	0	0	41	0	0	0	0	0	0	0	0	0	0	0
ASV_1468	0	0	33	0	0	0	0	8	0	0	0	0	0	0
ASV_1469	0	0	0	0	0	41	0	0	0	0	0	0	0	0
ASV_1470	0	0	0	0	0	0	0	41	0	0	0	0	0	0
ASV_1471	0	0	0	0	0	0	0	0	41	0	0	0	0	0
ASV_1472	0	0	0	0	0	0	0	0	41	0	0	0	0	0
ASV_1473	0	0	0	0	0	0	0	0	0	0	0	41	0	0
ASV_1474	0	0	0	0	0	0	0	0	0	0	0	41	0	0
ASV_1475	0	0	0	0	0	0	0	0	0	0	0	0	0	41
ASV_1476	40	0	0	0	0	0	0	0	0	0	0	0	0	0
ASV_1477	40	0	0	0	0	0	0	0	0	0	0	0	0	0
ASV_1478	0	40	0	0	0	0	0	0	0	0	0	0	0	0
ASV_1479	0	40	0	0	0	0	0	0	0	0	0	0	0	0
ASV_1480	0	40	0	0	0	0	0	0	0	0	0	0	0	0
ASV_1481	0	40	0	0	0	0	0	0	0	0	0	0	0	0
ASV_1482	0	0	0	40	0	0	0	0	0	0	0	0	0	0
ASV_1483	0	0	0	40	0	0	0	0	0	0	0	0	0	0
ASV_1484	0	0	0	0	0	40	0	0	0	0	0	0	0	0
ASV_1485	0	0	0	0	0	21	0	0	19	0	0	0	0	0
ASV_1486	0	0	0	0	0	40	0	0	0	0	0	0	0	0
ASV_1487	0	0	0	0	0	0	0	40	0	0	0	0	0	0
ASV_1488	0	0	0	0	0	0	0	40	0	0	0	0	0	0
ASV_1489	0	0	0	0	0	0	0	40	0	0	0	0	0	0
ASV_1490	0	0	0	0	0	0	0	0	40	0	0	0	0	0
ASV_1491	0	0	0	0	0	0	0	0	0	0	0	40	0	0
ASV_1492	0	0	0	0	0	0	0	0	0	0	0	0	40	0
ASV_1493	0	0	0	0	0	0	0	0	0	0	0	0	40	0
ASV_1494	0	0	0	0	0	0	0	0	0	0	0	0	40	0
ASV_1495	0	0	0	0	0	0	0	0	0	0	0	0	0	40
ASV_1496	0	0	0	0	0	0	0	0	0	0	0	0	0	40
ASV_1497	0	0	0	0	0	0	0	0	0	0	0	0	0	40
ASV_1498	0	0	0	39	0	0	0	0	0	0	0	0	0	0
ASV_1499	0	0	0	39	0	0	0	0	0	0	0	0	0	0
ASV_1500	0	0	0	0	0	39	0	0	0	0	0	0	0	0
ASV_1501	0	0	0	0	0	39	0	0	0	0	0	0	0	0
ASV_1502	0	0	0	0	0	0	0	0	28	0	0	0	0	11
ASV_1503	0	0	0	0	0	0	0	0	18	0	0	21	0	0
ASV_1504	0	0	0	0	0	0	0	0	0	0	39	0	0	0
ASV_1505	0	0	0	0	0	0	0	0	0	0	0	39	0	0
ASV_1506	0	0	0	0	0	0	0	0	0	0	0	39	0	0
ASV_1507	0	0	0	0	0	0	0	0	0	0	0	0	39	0
ASV_1508	38	0	0	0	0	0	0	0	0	0	0	0	0	0
ASV_1509	0	0	0	0	0	38	0	0	0	0	0	0	0	0
ASV_1510	0	0	0	0	0	38	0	0	0	0	0	0	0	0
ASV_1511	0	0	0	0	0	38	0	0	0	0	0	0	0	0
ASV_1512	0	0	0	0	0	38	0	0	0	0	0	0	0	0
ASV_1513	0	0	0	0	0	0	0	0	38	0	0	0	0	0
ASV_1514	0	0	0	0	0	0	0	0	38	0	0	0	0	0
ASV_1515	0	0	0	0	0	0	0	0	0	38	0	0	0	0
ASV_1516	0	0	0	0	0	0	0	0	0	38	0	0	0	0
ASV_1517	0	0	0	0	0	0	0	0	0	0	0	38	0	0
ASV_1518	37	0	0	0	0	0	0	0	0	0	0	0	0	0
ASV_1519	37	0	0	0	0	0	0	0	0	0	0	0	0	0
ASV_1520	0	0	37	0	0	0	0	0	0	0	0	0	0	0
ASV_1521	0	0	37	0	0	0	0	0	0	0	0	0	0	0
ASV_1522	0	0	37	0	0	0	0	0	0	0	0	0	0	0
ASV_1523	0	0	0	0	0	14	0	23	0	0	0	0	0	0
ASV_1524	0	0	0	0	0	37	0	0	0	0	0	0	0	0
ASV_1525	0	0	0	0	0	37	0	0	0	0	0	0	0	0
ASV_1526	0	0	0	0	0	0	37	0	0	0	0	0	0	0
ASV_1527	0	0	0	0	0	0	37	0	0	0	0	0	0	0
ASV_1528	0	0	0	0	0	0	0	37	0	0	0	0	0	0
ASV_1529	0	0	0	0	0	0	0	0	0	37	0	0	0	0
ASV_1530	0	0	0	0	0	0	0	0	0	0	0	37	0	0
ASV_1531	0	0	0	0	0	0	0	0	0	0	0	37	0	0
ASV_1532	0	0	0	0	0	0	0	0	0	0	0	0	37	0
ASV_1533	0	10	26	0	0	0	0	0	0	0	0	0	0	0
ASV_1534	0	0	0	36	0	0	0	0	0	0	0	0	0	0
ASV_1535	0	0	0	0	36	0	0	0	0	0	0	0	0	0
ASV_1536	0	0	0	0	0	36	0	0	0	0	0	0	0	0
ASV_1537	0	0	0	0	0	36	0	0	0	0	0	0	0	0
ASV_1538	0	0	0	0	0	0	0	0	36	0	0	0	0	0
ASV_1539	0	0	0	0	0	0	0	0	36	0	0	0	0	0
ASV_1540	0	0	0	0	0	0	0	0	0	36	0	0	0	0
ASV_1541	0	0	0	0	0	0	0	0	0	0	0	0	36	0
ASV_1542	0	0	0	0	0	0	0	0	0	0	0	0	36	0
ASV_1543	0	0	0	0	0	0	0	0	0	0	0	0	0	36
ASV_1544	0	0	35	0	0	0	0	0	0	0	0	0	0	0
ASV_1545	0	0	35	0	0	0	0	0	0	0	0	0	0	0
ASV_1546	0	0	35	0	0	0	0	0	0	0	0	0	0	0
ASV_1547	0	0	35	0	0	0	0	0	0	0	0	0	0	0
ASV_1548	0	0	35	0	0	0	0	0	0	0	0	0	0	0
ASV_1549	0	0	0	35	0	0	0	0	0	0	0	0	0	0
ASV_1550	0	0	0	18	0	17	0	0	0	0	0	0	0	0
ASV_1551	0	0	0	35	0	0	0	0	0	0	0	0	0	0
ASV_1552	0	0	0	0	35	0	0	0	0	0	0	0	0	0
ASV_1553	0	0	0	0	0	20	0	0	15	0	0	0	0	0
ASV_1554	0	0	0	0	0	35	0	0	0	0	0	0	0	0
ASV_1555	0	0	0	0	0	35	0	0	0	0	0	0	0	0
ASV_1556	0	0	0	0	0	35	0	0	0	0	0	0	0	0
ASV_1557	0	0	0	0	0	35	0	0	0	0	0	0	0	0
ASV_1558	0	0	0	0	0	35	0	0	0	0	0	0	0	0
ASV_1559	0	0	0	0	0	0	0	0	35	0	0	0	0	0
ASV_1560	0	0	0	0	0	0	0	0	35	0	0	0	0	0
ASV_1561	0	0	0	0	0	0	0	0	0	0	35	0	0	0
ASV_1562	0	0	0	0	0	0	0	0	0	0	0	35	0	0
ASV_1563	0	0	0	0	0	0	0	0	0	0	0	35	0	0
ASV_1564	0	0	0	0	0	0	0	0	0	0	0	0	35	0
ASV_1565	0	0	0	0	0	0	0	0	0	0	0	0	35	0
ASV_1566	34	0	0	0	0	0	0	0	0	0	0	0	0	0
ASV_1567	17	0	0	0	0	0	0	0	0	17	0	0	0	0
ASV_1568	34	0	0	0	0	0	0	0	0	0	0	0	0	0
ASV_1569	34	0	0	0	0	0	0	0	0	0	0	0	0	0
ASV_1570	0	0	16	18	0	0	0	0	0	0	0	0	0	0
ASV_1571	0	0	34	0	0	0	0	0	0	0	0	0	0	0
ASV_1572	0	0	10	24	0	0	0	0	0	0	0	0	0	0
ASV_1573	0	0	34	0	0	0	0	0	0	0	0	0	0	0
ASV_1574	0	0	8	0	0	0	0	0	0	0	0	0	0	26
ASV_1575	0	0	0	34	0	0	0	0	0	0	0	0	0	0
ASV_1576	0	0	0	19	0	0	15	0	0	0	0	0	0	0
ASV_1577	0	0	0	34	0	0	0	0	0	0	0	0	0	0
ASV_1578	0	0	0	0	19	0	0	0	15	0	0	0	0	0
ASV_1579	0	0	0	0	0	12	22	0	0	0	0	0	0	0
ASV_1580	0	0	0	0	0	34	0	0	0	0	0	0	0	0
ASV_1581	0	0	0	0	0	34	0	0	0	0	0	0	0	0
ASV_1582	0	0	0	0	0	34	0	0	0	0	0	0	0	0
ASV_1583	0	0	0	0	0	0	0	0	34	0	0	0	0	0
ASV_1584	0	0	0	0	0	0	0	0	0	0	0	34	0	0
ASV_1585	0	0	0	0	0	0	0	0	0	0	0	0	0	34
ASV_1586	15	0	0	0	18	0	0	0	0	0	0	0	0	0
ASV_1587	33	0	0	0	0	0	0	0	0	0	0	0	0	0
ASV_1588	33	0	0	0	0	0	0	0	0	0	0	0	0	0
ASV_1589	0	0	33	0	0	0	0	0	0	0	0	0	0	0
ASV_1590	0	0	33	0	0	0	0	0	0	0	0	0	0	0
ASV_1591	0	0	11	0	0	18	0	0	4	0	0	0	0	0
ASV_1592	0	0	33	0	0	0	0	0	0	0	0	0	0	0
ASV_1593	0	0	0	33	0	0	0	0	0	0	0	0	0	0
ASV_1594	0	0	0	33	0	0	0	0	0	0	0	0	0	0
ASV_1595	0	0	0	33	0	0	0	0	0	0	0	0	0	0
ASV_1596	0	0	0	33	0	0	0	0	0	0	0	0	0	0
ASV_1597	0	0	0	0	0	33	0	0	0	0	0	0	0	0
ASV_1598	0	0	0	0	0	33	0	0	0	0	0	0	0	0
ASV_1599	0	0	0	0	0	0	33	0	0	0	0	0	0	0
ASV_1600	0	0	0	0	0	0	0	33	0	0	0	0	0	0
ASV_1601	0	0	0	0	0	0	0	0	33	0	0	0	0	0
ASV_1602	0	0	0	0	0	0	0	0	0	33	0	0	0	0
ASV_1603	0	0	0	0	0	0	0	0	0	0	33	0	0	0
ASV_1604	0	0	0	0	0	0	0	0	0	0	0	33	0	0
ASV_1605	0	0	0	0	0	0	0	0	0	0	0	33	0	0
ASV_1606	0	0	0	0	0	0	0	0	0	0	0	33	0	0
ASV_1607	0	0	0	0	0	0	0	0	0	0	0	0	33	0
ASV_1608	0	0	0	0	0	0	0	0	0	0	0	0	33	0
ASV_1609	0	0	0	0	0	0	0	0	0	0	0	0	0	33
ASV_1610	0	32	0	0	0	0	0	0	0	0	0	0	0	0
ASV_1611	0	0	0	32	0	0	0	0	0	0	0	0	0	0
ASV_1612	0	0	0	0	0	32	0	0	0	0	0	0	0	0
ASV_1613	0	0	0	0	0	32	0	0	0	0	0	0	0	0
ASV_1614	0	0	0	0	0	0	32	0	0	0	0	0	0	0
ASV_1615	0	0	0	0	0	0	0	32	0	0	0	0	0	0
ASV_1616	0	0	0	0	0	0	0	0	32	0	0	0	0	0
ASV_1617	0	0	0	0	0	0	0	0	32	0	0	0	0	0
ASV_1618	0	0	0	0	0	0	0	0	0	32	0	0	0	0
ASV_1619	0	0	0	0	0	0	0	0	0	32	0	0	0	0
ASV_1620	0	0	0	0	0	0	0	0	0	0	0	32	0	0
ASV_1621	0	0	0	0	0	0	0	0	0	0	0	0	32	0
ASV_1622	0	9	0	0	0	0	0	0	22	0	0	0	0	0
ASV_1623	0	31	0	0	0	0	0	0	0	0	0	0	0	0
ASV_1624	0	0	7	0	0	8	0	16	0	0	0	0	0	0
ASV_1625	0	0	0	0	0	31	0	0	0	0	0	0	0	0
ASV_1626	0	0	0	0	0	31	0	0	0	0	0	0	0	0
ASV_1627	0	0	0	0	0	31	0	0	0	0	0	0	0	0
ASV_1628	0	0	0	0	0	0	31	0	0	0	0	0	0	0
ASV_1629	0	0	0	0	0	0	0	0	0	0	31	0	0	0
ASV_1630	30	0	0	0	0	0	0	0	0	0	0	0	0	0
ASV_1631	4	0	0	0	0	0	0	0	26	0	0	0	0	0
ASV_1632	0	30	0	0	0	0	0	0	0	0	0	0	0	0
ASV_1633	0	0	30	0	0	0	0	0	0	0	0	0	0	0
ASV_1634	0	0	30	0	0	0	0	0	0	0	0	0	0	0
ASV_1635	0	0	30	0	0	0	0	0	0	0	0	0	0	0
ASV_1636	0	0	0	30	0	0	0	0	0	0	0	0	0	0
ASV_1637	0	0	0	30	0	0	0	0	0	0	0	0	0	0
ASV_1638	0	0	0	0	0	30	0	0	0	0	0	0	0	0
ASV_1639	0	0	0	0	0	30	0	0	0	0	0	0	0	0
ASV_1640	0	0	0	0	0	30	0	0	0	0	0	0	0	0
ASV_1641	0	0	0	0	0	30	0	0	0	0	0	0	0	0
ASV_1642	0	0	0	0	0	0	30	0	0	0	0	0	0	0
ASV_1643	0	0	0	0	0	0	0	30	0	0	0	0	0	0
ASV_1644	0	0	0	0	0	0	0	0	30	0	0	0	0	0
ASV_1645	0	0	0	0	0	0	0	0	30	0	0	0	0	0
ASV_1646	0	0	0	0	0	0	0	0	0	30	0	0	0	0
ASV_1647	0	0	0	0	0	0	0	0	0	30	0	0	0	0
ASV_1648	0	0	0	0	0	0	0	0	0	0	0	30	0	0
ASV_1649	0	0	0	0	0	0	0	0	0	0	0	0	30	0
ASV_1650	0	0	0	0	0	0	0	0	0	0	0	0	0	30
ASV_1651	0	0	0	0	0	0	0	0	0	0	0	0	0	30
ASV_1652	0	0	29	0	0	0	0	0	0	0	0	0	0	0
ASV_1653	0	0	29	0	0	0	0	0	0	0	0	0	0	0
ASV_1654	0	0	0	0	0	19	0	0	10	0	0	0	0	0
ASV_1655	0	0	0	0	0	0	29	0	0	0	0	0	0	0
ASV_1656	0	0	0	0	0	0	29	0	0	0	0	0	0	0
ASV_1657	0	0	0	0	0	0	0	0	29	0	0	0	0	0
ASV_1658	0	0	0	0	0	0	0	0	0	29	0	0	0	0
ASV_1659	0	0	0	0	0	0	0	0	0	29	0	0	0	0
ASV_1660	0	0	0	0	0	0	0	0	0	0	29	0	0	0
ASV_1661	0	0	0	0	0	0	0	0	0	0	29	0	0	0
ASV_1662	0	0	0	0	0	0	0	0	0	0	0	29	0	0
ASV_1663	0	0	0	0	0	0	0	0	0	0	0	0	29	0
ASV_1664	0	0	0	0	0	0	0	0	0	0	0	0	0	29
ASV_1665	0	28	0	0	0	0	0	0	0	0	0	0	0	0
ASV_1666	0	28	0	0	0	0	0	0	0	0	0	0	0	0
ASV_1667	0	0	28	0	0	0	0	0	0	0	0	0	0	0
ASV_1668	0	0	28	0	0	0	0	0	0	0	0	0	0	0
ASV_1669	0	0	28	0	0	0	0	0	0	0	0	0	0	0
ASV_1670	0	0	0	28	0	0	0	0	0	0	0	0	0	0
ASV_1671	0	0	0	0	0	28	0	0	0	0	0	0	0	0
ASV_1672	0	0	0	0	0	28	0	0	0	0	0	0	0	0
ASV_1673	0	0	0	0	0	28	0	0	0	0	0	0	0	0
ASV_1674	0	0	0	0	0	28	0	0	0	0	0	0	0	0
ASV_1675	0	0	0	0	0	0	0	0	28	0	0	0	0	0
ASV_1676	0	0	0	0	0	0	0	0	28	0	0	0	0	0
ASV_1677	0	0	0	0	0	0	0	0	0	0	28	0	0	0
ASV_1678	0	0	0	0	0	0	0	0	0	0	0	28	0	0
ASV_1679	0	0	0	0	0	0	0	0	0	0	0	28	0	0
ASV_1680	0	0	0	0	0	0	0	0	0	0	0	28	0	0
ASV_1681	0	0	0	0	0	0	0	0	0	0	0	0	28	0
ASV_1682	0	0	0	0	0	0	0	0	0	0	0	0	0	28
ASV_1683	0	0	0	0	0	0	0	0	0	0	0	0	0	28
ASV_1684	11	8	0	0	0	0	0	0	0	0	0	8	0	0
ASV_1685	0	27	0	0	0	0	0	0	0	0	0	0	0	0
ASV_1686	0	27	0	0	0	0	0	0	0	0	0	0	0	0
ASV_1687	0	0	0	27	0	0	0	0	0	0	0	0	0	0
ASV_1688	0	0	0	27	0	0	0	0	0	0	0	0	0	0
ASV_1689	0	0	0	27	0	0	0	0	0	0	0	0	0	0
ASV_1690	0	0	0	0	27	0	0	0	0	0	0	0	0	0
ASV_1691	0	0	0	0	0	27	0	0	0	0	0	0	0	0
ASV_1692	0	0	0	0	0	27	0	0	0	0	0	0	0	0
ASV_1693	0	0	0	0	0	27	0	0	0	0	0	0	0	0
ASV_1694	0	0	0	0	0	0	0	0	0	0	27	0	0	0
ASV_1695	0	0	0	0	0	0	0	0	0	0	27	0	0	0
ASV_1696	0	0	0	0	0	0	0	0	0	0	0	0	27	0
ASV_1697	0	26	0	0	0	0	0	0	0	0	0	0	0	0
ASV_1698	0	0	26	0	0	0	0	0	0	0	0	0	0	0
ASV_1699	0	0	0	26	0	0	0	0	0	0	0	0	0	0
ASV_1700	0	0	0	26	0	0	0	0	0	0	0	0	0	0
ASV_1701	0	0	0	26	0	0	0	0	0	0	0	0	0	0
ASV_1702	0	0	0	0	26	0	0	0	0	0	0	0	0	0
ASV_1703	0	0	0	0	0	26	0	0	0	0	0	0	0	0
ASV_1704	0	0	0	0	0	26	0	0	0	0	0	0	0	0
ASV_1705	0	0	0	0	0	0	26	0	0	0	0	0	0	0
ASV_1706	0	0	0	0	0	0	26	0	0	0	0	0	0	0
ASV_1707	0	0	0	0	0	0	0	3	0	0	3	20	0	0
ASV_1708	0	0	0	0	0	0	0	26	0	0	0	0	0	0
ASV_1709	0	0	0	0	0	0	0	0	26	0	0	0	0	0
ASV_1710	0	0	0	0	0	0	0	0	0	26	0	0	0	0
ASV_1711	0	0	0	0	0	0	0	0	0	0	26	0	0	0
ASV_1712	0	0	0	0	0	0	0	0	0	0	0	11	15	0
ASV_1713	0	0	0	0	0	0	0	0	0	0	0	26	0	0
ASV_1714	0	0	0	0	0	0	0	0	0	0	0	0	26	0
ASV_1715	0	0	0	0	0	0	0	0	0	0	0	0	0	26
ASV_1716	25	0	0	0	0	0	0	0	0	0	0	0	0	0
ASV_1717	0	19	0	0	0	0	0	0	0	0	6	0	0	0
ASV_1718	0	25	0	0	0	0	0	0	0	0	0	0	0	0
ASV_1719	0	25	0	0	0	0	0	0	0	0	0	0	0	0
ASV_1720	0	0	0	0	25	0	0	0	0	0	0	0	0	0
ASV_1721	0	0	0	0	0	18	0	0	7	0	0	0	0	0
ASV_1722	0	0	0	0	0	25	0	0	0	0	0	0	0	0
ASV_1723	0	0	0	0	0	9	0	0	0	0	0	16	0	0
ASV_1724	0	0	0	0	0	0	25	0	0	0	0	0	0	0
ASV_1725	0	0	0	0	0	0	0	0	25	0	0	0	0	0
ASV_1726	0	0	0	0	0	0	0	0	0	25	0	0	0	0
ASV_1727	0	0	0	0	0	0	0	0	0	25	0	0	0	0
ASV_1728	0	0	0	0	0	0	0	0	0	0	25	0	0	0
ASV_1729	0	0	0	0	0	0	0	0	0	0	0	0	25	0
ASV_1730	0	0	0	0	0	0	0	0	0	0	0	0	25	0
ASV_1731	0	0	0	0	0	0	0	0	0	0	0	0	25	0
ASV_1732	0	0	0	0	0	0	0	0	0	0	0	0	0	25
ASV_1733	0	24	0	0	0	0	0	0	0	0	0	0	0	0
ASV_1734	0	0	24	0	0	0	0	0	0	0	0	0	0	0
ASV_1735	0	0	24	0	0	0	0	0	0	0	0	0	0	0
ASV_1736	0	0	24	0	0	0	0	0	0	0	0	0	0	0
ASV_1737	0	0	24	0	0	0	0	0	0	0	0	0	0	0
ASV_1738	0	0	0	24	0	0	0	0	0	0	0	0	0	0
ASV_1739	0	0	0	24	0	0	0	0	0	0	0	0	0	0
ASV_1740	0	0	0	0	18	0	6	0	0	0	0	0	0	0
ASV_1741	0	0	0	0	0	24	0	0	0	0	0	0	0	0
ASV_1742	0	0	0	0	0	24	0	0	0	0	0	0	0	0
ASV_1743	0	0	0	0	0	24	0	0	0	0	0	0	0	0
ASV_1744	0	0	0	0	0	24	0	0	0	0	0	0	0	0
ASV_1745	0	0	0	0	0	24	0	0	0	0	0	0	0	0
ASV_1746	0	0	0	0	0	0	0	24	0	0	0	0	0	0
ASV_1747	0	0	0	0	0	0	0	24	0	0	0	0	0	0
ASV_1748	0	0	0	0	0	0	0	0	24	0	0	0	0	0
ASV_1749	0	0	0	0	0	0	0	0	0	24	0	0	0	0
ASV_1750	0	0	0	0	0	0	0	0	0	0	0	24	0	0
ASV_1751	0	0	0	0	0	0	0	0	0	0	0	0	24	0
ASV_1752	0	0	0	0	0	0	0	0	0	0	0	0	0	24
ASV_1753	23	0	0	0	0	0	0	0	0	0	0	0	0	0
ASV_1754	23	0	0	0	0	0	0	0	0	0	0	0	0	0
ASV_1755	0	0	0	23	0	0	0	0	0	0	0	0	0	0
ASV_1756	0	0	0	23	0	0	0	0	0	0	0	0	0	0
ASV_1757	0	0	0	23	0	0	0	0	0	0	0	0	0	0
ASV_1758	0	0	0	0	23	0	0	0	0	0	0	0	0	0
ASV_1759	0	0	0	0	0	23	0	0	0	0	0	0	0	0
ASV_1760	0	0	0	0	0	23	0	0	0	0	0	0	0	0
ASV_1761	0	0	0	0	0	23	0	0	0	0	0	0	0	0
ASV_1762	0	0	0	0	0	23	0	0	0	0	0	0	0	0
ASV_1763	0	0	0	0	0	23	0	0	0	0	0	0	0	0
ASV_1764	0	0	0	0	0	23	0	0	0	0	0	0	0	0
ASV_1765	0	0	0	0	0	23	0	0	0	0	0	0	0	0
ASV_1766	0	0	0	0	0	23	0	0	0	0	0	0	0	0
ASV_1767	0	0	0	0	0	23	0	0	0	0	0	0	0	0
ASV_1768	0	0	0	0	0	0	23	0	0	0	0	0	0	0
ASV_1769	0	0	0	0	0	0	23	0	0	0	0	0	0	0
ASV_1770	0	0	0	0	0	0	23	0	0	0	0	0	0	0
ASV_1771	0	0	0	0	0	0	0	0	23	0	0	0	0	0
ASV_1772	0	0	0	0	0	0	0	0	0	0	0	23	0	0
ASV_1773	0	0	0	0	0	0	0	0	0	0	0	23	0	0
ASV_1774	0	0	0	0	0	0	0	0	0	0	0	0	23	0
ASV_1775	0	0	0	0	0	0	0	0	0	0	0	0	0	23
ASV_1776	22	0	0	0	0	0	0	0	0	0	0	0	0	0
ASV_1777	0	22	0	0	0	0	0	0	0	0	0	0	0	0
ASV_1778	0	22	0	0	0	0	0	0	0	0	0	0	0	0
ASV_1779	0	22	0	0	0	0	0	0	0	0	0	0	0	0
ASV_1780	0	0	22	0	0	0	0	0	0	0	0	0	0	0
ASV_1781	0	0	0	22	0	0	0	0	0	0	0	0	0	0
ASV_1782	0	0	0	22	0	0	0	0	0	0	0	0	0	0
ASV_1783	0	0	0	22	0	0	0	0	0	0	0	0	0	0
ASV_1784	0	0	0	0	22	0	0	0	0	0	0	0	0	0
ASV_1785	0	0	0	0	0	22	0	0	0	0	0	0	0	0
ASV_1786	0	0	0	0	0	22	0	0	0	0	0	0	0	0
ASV_1787	0	0	0	0	0	22	0	0	0	0	0	0	0	0
ASV_1788	0	0	0	0	0	22	0	0	0	0	0	0	0	0
ASV_1789	0	0	0	0	0	0	8	0	0	0	0	0	0	14
ASV_1790	0	0	0	0	0	0	22	0	0	0	0	0	0	0
ASV_1791	0	0	0	0	0	0	0	0	22	0	0	0	0	0
ASV_1792	0	0	0	0	0	0	0	0	0	22	0	0	0	0
ASV_1793	0	0	0	0	0	0	0	0	0	0	22	0	0	0
ASV_1794	0	0	0	0	0	0	0	0	0	0	22	0	0	0
ASV_1795	0	0	0	0	0	0	0	0	0	0	0	22	0	0
ASV_1796	0	0	0	0	0	0	0	0	0	0	0	0	22	0
ASV_1797	21	0	0	0	0	0	0	0	0	0	0	0	0	0
ASV_1798	21	0	0	0	0	0	0	0	0	0	0	0	0	0
ASV_1799	21	0	0	0	0	0	0	0	0	0	0	0	0	0
ASV_1800	21	0	0	0	0	0	0	0	0	0	0	0	0	0
ASV_1801	21	0	0	0	0	0	0	0	0	0	0	0	0	0
ASV_1802	0	0	0	21	0	0	0	0	0	0	0	0	0	0
ASV_1803	0	0	0	0	21	0	0	0	0	0	0	0	0	0
ASV_1804	0	0	0	0	0	21	0	0	0	0	0	0	0	0
ASV_1805	0	0	0	0	0	21	0	0	0	0	0	0	0	0
ASV_1806	0	0	0	0	0	21	0	0	0	0	0	0	0	0
ASV_1807	0	0	0	0	0	21	0	0	0	0	0	0	0	0
ASV_1808	0	0	0	0	0	21	0	0	0	0	0	0	0	0
ASV_1809	0	0	0	0	0	21	0	0	0	0	0	0	0	0
ASV_1810	0	0	0	0	0	0	12	0	0	9	0	0	0	0
ASV_1811	0	0	0	0	0	0	0	0	21	0	0	0	0	0
ASV_1812	0	0	0	0	0	0	0	0	21	0	0	0	0	0
ASV_1813	0	0	0	0	0	0	0	0	0	21	0	0	0	0
ASV_1814	0	0	0	0	0	0	0	0	0	0	0	21	0	0
ASV_1815	0	0	0	0	0	0	0	0	0	0	0	0	21	0
ASV_1816	0	0	0	0	0	0	0	0	0	0	0	0	21	0
ASV_1817	0	0	0	0	0	0	0	0	0	0	0	0	0	21
ASV_1818	20	0	0	0	0	0	0	0	0	0	0	0	0	0
ASV_1819	20	0	0	0	0	0	0	0	0	0	0	0	0	0
ASV_1820	0	20	0	0	0	0	0	0	0	0	0	0	0	0
ASV_1821	0	20	0	0	0	0	0	0	0	0	0	0	0	0
ASV_1822	0	20	0	0	0	0	0	0	0	0	0	0	0	0
ASV_1823	0	20	0	0	0	0	0	0	0	0	0	0	0	0
ASV_1824	0	20	0	0	0	0	0	0	0	0	0	0	0	0
ASV_1825	0	0	20	0	0	0	0	0	0	0	0	0	0	0
ASV_1826	0	0	0	20	0	0	0	0	0	0	0	0	0	0
ASV_1827	0	0	0	20	0	0	0	0	0	0	0	0	0	0
ASV_1828	0	0	0	20	0	0	0	0	0	0	0	0	0	0
ASV_1829	0	0	0	20	0	0	0	0	0	0	0	0	0	0
ASV_1830	0	0	0	0	0	20	0	0	0	0	0	0	0	0
ASV_1831	0	0	0	0	0	20	0	0	0	0	0	0	0	0
ASV_1832	0	0	0	0	0	0	20	0	0	0	0	0	0	0
ASV_1833	0	0	0	0	0	0	0	20	0	0	0	0	0	0
ASV_1834	0	0	0	0	0	0	0	20	0	0	0	0	0	0
ASV_1835	0	0	0	0	0	0	0	0	20	0	0	0	0	0
ASV_1836	0	0	0	0	0	0	0	0	20	0	0	0	0	0
ASV_1837	0	0	0	0	0	0	0	0	0	20	0	0	0	0
ASV_1838	0	0	0	0	0	0	0	0	0	20	0	0	0	0
ASV_1839	0	0	0	0	0	0	0	0	0	0	0	20	0	0
ASV_1840	0	0	0	0	0	0	0	0	0	0	0	0	20	0
ASV_1841	0	0	0	0	0	0	0	0	0	0	0	0	20	0
ASV_1842	0	0	0	0	0	0	0	0	0	0	0	0	0	20
ASV_1843	0	0	19	0	0	0	0	0	0	0	0	0	0	0
ASV_1844	0	0	19	0	0	0	0	0	0	0	0	0	0	0
ASV_1845	0	0	19	0	0	0	0	0	0	0	0	0	0	0
ASV_1846	0	0	19	0	0	0	0	0	0	0	0	0	0	0
ASV_1847	0	0	0	19	0	0	0	0	0	0	0	0	0	0
ASV_1848	0	0	0	19	0	0	0	0	0	0	0	0	0	0
ASV_1849	0	0	0	0	0	19	0	0	0	0	0	0	0	0
ASV_1850	0	0	0	0	0	19	0	0	0	0	0	0	0	0
ASV_1851	0	0	0	0	0	19	0	0	0	0	0	0	0	0
ASV_1852	0	0	0	0	0	19	0	0	0	0	0	0	0	0
ASV_1853	0	0	0	0	0	19	0	0	0	0	0	0	0	0
ASV_1854	0	0	0	0	0	0	19	0	0	0	0	0	0	0
ASV_1855	0	0	0	0	0	0	0	19	0	0	0	0	0	0
ASV_1856	0	0	0	0	0	0	0	0	19	0	0	0	0	0
ASV_1857	0	0	0	0	0	0	0	0	19	0	0	0	0	0
ASV_1858	0	0	0	0	0	0	0	0	19	0	0	0	0	0
ASV_1859	0	0	0	0	0	0	0	0	0	0	19	0	0	0
ASV_1860	0	0	0	0	0	0	0	0	0	0	0	0	19	0
ASV_1861	0	0	0	0	0	0	0	0	0	0	0	0	0	19
ASV_1862	0	0	0	0	0	0	0	0	0	0	0	0	0	19
ASV_1863	0	18	0	0	0	0	0	0	0	0	0	0	0	0
ASV_1864	0	0	18	0	0	0	0	0	0	0	0	0	0	0
ASV_1865	0	0	18	0	0	0	0	0	0	0	0	0	0	0
ASV_1866	0	0	18	0	0	0	0	0	0	0	0	0	0	0
ASV_1867	0	0	0	18	0	0	0	0	0	0	0	0	0	0
ASV_1868	0	0	0	0	18	0	0	0	0	0	0	0	0	0
ASV_1869	0	0	0	0	0	18	0	0	0	0	0	0	0	0
ASV_1870	0	0	0	0	0	18	0	0	0	0	0	0	0	0
ASV_1871	0	0	0	0	0	18	0	0	0	0	0	0	0	0
ASV_1872	0	0	0	0	0	18	0	0	0	0	0	0	0	0
ASV_1873	0	0	0	0	0	18	0	0	0	0	0	0	0	0
ASV_1874	0	0	0	0	0	18	0	0	0	0	0	0	0	0
ASV_1875	0	0	0	0	0	18	0	0	0	0	0	0	0	0
ASV_1876	0	0	0	0	0	0	18	0	0	0	0	0	0	0
ASV_1877	0	0	0	0	0	0	18	0	0	0	0	0	0	0
ASV_1878	0	0	0	0	0	0	0	18	0	0	0	0	0	0
ASV_1879	0	0	0	0	0	0	0	0	18	0	0	0	0	0
ASV_1880	0	0	0	0	0	0	0	0	0	18	0	0	0	0
ASV_1881	0	0	0	0	0	0	0	0	0	18	0	0	0	0
ASV_1882	0	0	0	0	0	0	0	0	0	0	0	18	0	0
ASV_1883	0	0	0	0	0	0	0	0	0	0	0	18	0	0
ASV_1884	0	0	0	0	0	0	0	0	0	0	0	0	18	0
ASV_1885	0	0	0	0	0	0	0	0	0	0	0	0	0	18
ASV_1886	0	17	0	0	0	0	0	0	0	0	0	0	0	0
ASV_1887	0	0	17	0	0	0	0	0	0	0	0	0	0	0
ASV_1888	0	0	17	0	0	0	0	0	0	0	0	0	0	0
ASV_1889	0	0	17	0	0	0	0	0	0	0	0	0	0	0
ASV_1890	0	0	0	17	0	0	0	0	0	0	0	0	0	0
ASV_1891	0	0	0	17	0	0	0	0	0	0	0	0	0	0
ASV_1892	0	0	0	17	0	0	0	0	0	0	0	0	0	0
ASV_1893	0	0	0	0	0	17	0	0	0	0	0	0	0	0
ASV_1894	0	0	0	0	0	17	0	0	0	0	0	0	0	0
ASV_1895	0	0	0	0	0	17	0	0	0	0	0	0	0	0
ASV_1896	0	0	0	0	0	17	0	0	0	0	0	0	0	0
ASV_1897	0	0	0	0	0	0	17	0	0	0	0	0	0	0
ASV_1898	0	0	0	0	0	0	0	17	0	0	0	0	0	0
ASV_1899	0	0	0	0	0	0	0	0	0	0	17	0	0	0
ASV_1900	0	0	0	0	0	0	0	0	0	0	0	0	17	0
ASV_1901	0	0	0	0	0	0	0	0	0	0	0	0	0	17
ASV_1902	6	0	10	0	0	0	0	0	0	0	0	0	0	0
ASV_1903	0	16	0	0	0	0	0	0	0	0	0	0	0	0
ASV_1904	0	16	0	0	0	0	0	0	0	0	0	0	0	0
ASV_1905	0	16	0	0	0	0	0	0	0	0	0	0	0	0
ASV_1906	0	0	16	0	0	0	0	0	0	0	0	0	0	0
ASV_1907	0	0	16	0	0	0	0	0	0	0	0	0	0	0
ASV_1908	0	0	16	0	0	0	0	0	0	0	0	0	0	0
ASV_1909	0	0	6	0	0	0	0	0	0	0	0	0	0	10
ASV_1910	0	0	0	16	0	0	0	0	0	0	0	0	0	0
ASV_1911	0	0	0	0	16	0	0	0	0	0	0	0	0	0
ASV_1912	0	0	0	0	16	0	0	0	0	0	0	0	0	0
ASV_1913	0	0	0	0	0	16	0	0	0	0	0	0	0	0
ASV_1914	0	0	0	0	0	16	0	0	0	0	0	0	0	0
ASV_1915	0	0	0	0	0	0	16	0	0	0	0	0	0	0
ASV_1916	0	0	0	0	0	0	0	16	0	0	0	0	0	0
ASV_1917	0	0	0	0	0	0	0	16	0	0	0	0	0	0
ASV_1918	0	0	0	0	0	0	0	16	0	0	0	0	0	0
ASV_1919	0	0	0	0	0	0	0	16	0	0	0	0	0	0
ASV_1920	0	0	0	0	0	0	0	0	9	0	0	7	0	0
ASV_1921	0	0	0	0	0	0	0	0	16	0	0	0	0	0
ASV_1922	0	0	0	0	0	0	0	0	0	16	0	0	0	0
ASV_1923	0	0	0	0	0	0	0	0	0	0	16	0	0	0
ASV_1924	0	0	0	0	0	0	0	0	0	0	0	16	0	0
ASV_1925	0	0	0	0	0	0	0	0	0	0	0	0	16	0
ASV_1926	0	0	0	0	0	0	0	0	0	0	0	0	16	0
ASV_1927	7	0	0	0	0	8	0	0	0	0	0	0	0	0
ASV_1928	0	5	0	0	0	10	0	0	0	0	0	0	0	0
ASV_1929	0	15	0	0	0	0	0	0	0	0	0	0	0	0
ASV_1930	0	0	15	0	0	0	0	0	0	0	0	0	0	0
ASV_1931	0	0	15	0	0	0	0	0	0	0	0	0	0	0
ASV_1932	0	0	0	15	0	0	0	0	0	0	0	0	0	0
ASV_1933	0	0	0	15	0	0	0	0	0	0	0	0	0	0
ASV_1934	0	0	0	0	15	0	0	0	0	0	0	0	0	0
ASV_1935	0	0	0	0	0	6	5	0	4	0	0	0	0	0
ASV_1936	0	0	0	0	0	15	0	0	0	0	0	0	0	0
ASV_1937	0	0	0	0	0	15	0	0	0	0	0	0	0	0
ASV_1938	0	0	0	0	0	0	0	15	0	0	0	0	0	0
ASV_1939	0	0	0	0	0	0	0	15	0	0	0	0	0	0
ASV_1940	0	0	0	0	0	0	0	0	15	0	0	0	0	0
ASV_1941	0	0	0	0	0	0	0	0	15	0	0	0	0	0
ASV_1942	0	0	0	0	0	0	0	0	0	15	0	0	0	0
ASV_1943	0	0	0	0	0	0	0	0	0	15	0	0	0	0
ASV_1944	0	0	0	0	0	0	0	0	0	0	0	15	0	0
ASV_1945	0	0	0	0	0	0	0	0	0	0	0	0	0	15
ASV_1946	14	0	0	0	0	0	0	0	0	0	0	0	0	0
ASV_1947	14	0	0	0	0	0	0	0	0	0	0	0	0	0
ASV_1948	0	14	0	0	0	0	0	0	0	0	0	0	0	0
ASV_1949	0	0	14	0	0	0	0	0	0	0	0	0	0	0
ASV_1950	0	0	14	0	0	0	0	0	0	0	0	0	0	0
ASV_1951	0	0	14	0	0	0	0	0	0	0	0	0	0	0
ASV_1952	0	0	0	14	0	0	0	0	0	0	0	0	0	0
ASV_1953	0	0	0	0	0	14	0	0	0	0	0	0	0	0
ASV_1954	0	0	0	0	0	14	0	0	0	0	0	0	0	0
ASV_1955	0	0	0	0	0	0	14	0	0	0	0	0	0	0
ASV_1956	0	0	0	0	0	0	14	0	0	0	0	0	0	0
ASV_1957	0	0	0	0	0	0	0	14	0	0	0	0	0	0
ASV_1958	0	0	0	0	0	0	0	0	0	0	0	0	14	0
ASV_1959	0	0	0	0	0	0	0	0	0	0	0	0	14	0
ASV_1960	0	0	0	0	0	0	0	0	0	0	0	0	0	14
ASV_1961	0	0	0	0	0	0	0	0	0	0	0	0	0	14
ASV_1962	13	0	0	0	0	0	0	0	0	0	0	0	0	0
ASV_1963	0	13	0	0	0	0	0	0	0	0	0	0	0	0
ASV_1964	0	0	13	0	0	0	0	0	0	0	0	0	0	0
ASV_1965	0	0	13	0	0	0	0	0	0	0	0	0	0	0
ASV_1966	0	0	0	0	13	0	0	0	0	0	0	0	0	0
ASV_1967	0	0	0	0	0	13	0	0	0	0	0	0	0	0
ASV_1968	0	0	0	0	0	13	0	0	0	0	0	0	0	0
ASV_1969	0	0	0	0	0	13	0	0	0	0	0	0	0	0
ASV_1970	0	0	0	0	0	13	0	0	0	0	0	0	0	0
ASV_1971	0	0	0	0	0	0	0	0	13	0	0	0	0	0
ASV_1972	0	0	0	0	0	0	0	0	13	0	0	0	0	0
ASV_1973	0	0	0	0	0	0	0	0	0	0	13	0	0	0
ASV_1974	0	0	0	0	0	0	0	0	0	0	0	13	0	0
ASV_1975	0	0	0	0	0	0	0	0	0	0	0	13	0	0
ASV_1976	0	0	0	0	0	0	0	0	0	0	0	0	13	0
ASV_1977	0	0	0	0	0	0	0	0	0	0	0	0	0	13
ASV_1978	12	0	0	0	0	0	0	0	0	0	0	0	0	0
ASV_1979	12	0	0	0	0	0	0	0	0	0	0	0	0	0
ASV_1980	0	0	12	0	0	0	0	0	0	0	0	0	0	0
ASV_1981	0	0	12	0	0	0	0	0	0	0	0	0	0	0
ASV_1982	0	0	12	0	0	0	0	0	0	0	0	0	0	0
ASV_1983	0	0	12	0	0	0	0	0	0	0	0	0	0	0
ASV_1984	0	0	0	12	0	0	0	0	0	0	0	0	0	0
ASV_1985	0	0	0	12	0	0	0	0	0	0	0	0	0	0
ASV_1986	0	0	0	12	0	0	0	0	0	0	0	0	0	0
ASV_1987	0	0	0	0	12	0	0	0	0	0	0	0	0	0
ASV_1988	0	0	0	0	12	0	0	0	0	0	0	0	0	0
ASV_1989	0	0	0	0	0	12	0	0	0	0	0	0	0	0
ASV_1990	0	0	0	0	0	8	4	0	0	0	0	0	0	0
ASV_1991	0	0	0	0	0	12	0	0	0	0	0	0	0	0
ASV_1992	0	0	0	0	0	12	0	0	0	0	0	0	0	0
ASV_1993	0	0	0	0	0	0	12	0	0	0	0	0	0	0
ASV_1994	0	0	0	0	0	0	0	12	0	0	0	0	0	0
ASV_1995	0	0	0	0	0	0	0	0	12	0	0	0	0	0
ASV_1996	0	0	0	0	0	0	0	0	0	0	0	12	0	0
ASV_1997	0	0	0	0	0	0	0	0	0	0	0	12	0	0
ASV_1998	0	0	0	0	0	0	0	0	0	0	0	12	0	0
ASV_1999	0	0	0	0	0	0	0	0	0	0	0	0	12	0
[truncated: 165 more rows]
