# Supplementary material for: Root microbiome diversity and structure of the Sonoran desert buffelgrass (Pennisetum ciliare L.)
Source: PLoS One. 2023 May 19;18(5):e0285978. doi: 10.1371/journal.pone.0285978 (PMC10198571; doi:10.1371/journal.pone.0285978)
Supplement: S3 Table — The table shows significantly differentially abundant bacteria calculated by DESeq2 analysis. Information about the microbe genera, sources of isolation, and associated publications are also provided. (XLSX) [file pone.0285978.s005.xlsx]

## Sheet: S4
Microorganism	Enriched in	p adj	log2fold change	Source of isolation	Reference	Author
Exudates-Control
Planctomicrobium	E	0.025	20.43608	Lake, freshwater.	https://doi.org/10.1099/ijs.0.000154 , https://doi.org/10.1134/S0026261719040076	Kulichevskaya et al., 2015 Kulichevskaya et al., 2019
Aurantimonas	E	0.0207	20.57912	Altamira cave, leaf, hot springs, coral reef, water-cooling system, seawater, air sample.	https://doi.org/10.1099/ijs.0.65035-0 https://doi.org/10.1099/ijs.0.64397-0	Weon et al., 2007 Jurado et al., 2006
Tellurimicrobium	E	0.0201	20.74717	Soil.	https://doi.org/10.1016/j.syapm.2015.08.001	Pascual et al., 2015
Oxalicibacterium	E	0.0201	20.79892	Chicken dung, soil close to ice plant, garden soil, urban soil.	https://doi.org/10.1111/j.1574-6968.2009.01636.x, , http://wileyonlinelibrary.com/ref/bergeysmanual	Sahin et al., 2009 Bergey's Manual v 1.13
Cryptosporangium	E	0.0201	20.64197	Vegetable field, lake mud, litter, roots, sugar cane field.	https://doi.org/10.1099/ijsem.0.002086, https://doi.org/10.1099/ijsem.0.003857	Himaman et al., 2017 Suriyachadkun et al., 2020
Pedobacter	C	0.0201	-20.84260	Soil, activated sludge, floodplain sediments, root, lake water, frozen food, drinking water distribution system of Seville, tundra soil.	https://doi.org/10.1099/ijsem.0.001391, https://doi.org/10.1099/ijsem.0.001603 https://doi.org/10.1007/s10482-016-0794-2, https://doi.org/10.1099/ijs.0.64176-0	Manandhar et al., 2016 Gao et al., 2017 Singh et al., 2017 Gallego et al., 2006
Bauldia	E	0.0201	20.67892	Soil, ponds, freshwater, marine environment.	doi: 10.1099/ijs.0.018234-0	Yee et al., 2010
Dokdonella	E	0.0199	20.96856	Biofilm of hot spring groundwater, waste water, potting soil, soil from a ginseng field, soil.	https://doi.org/10.1099/ijs.0.005348-0, https://doi.org/10.1099/ijs.0.004945-0, https://doi.org/10.1099/ijs.0.63802-0	Yoo et al., 2019 Ten et al., 2009 Yoon et al., 2006
Oceanibaculum	C	0.0145	-21.23310	Deep seawater, polycyclic aromatic hydrocarbon-degrading consortium, hot springs, deep-sea sediment from a hydrothermal vent field, sediment.	DOI: 10.1128/JB.01859-12 , https://doi.org/10.1099/ijs.0.004341-0, https://doi.org/10.1099/ijs.0.011932-0	Lai and Shao, 2012 Lai et al., 2009 Dong et al., 2010
Isoptericola	C	0.0114	-21.47476	Mangrove soil, cucumber grown under greenhouse conditions (endophyte), soil, saline soil, roman catacomb, beach sand, lichen, leaf, rhizosphere soil of mangrove, sea sand, hindgut of termite.	https://doi.org/10.1099/ijsem.0.001055, https://doi.org/10.1099/ijs.0.63641-0, DOI: 10.1099/ijs.0.012864-0	Kämpfer et al., 2016 Zhang et al., 2005 Wu et al., 2010
Caulobacter	E	0.00967	22.12500	Algal-bacterial mixed culture (bacteria originated from soil), pond water, soil of a ginseng field, millipede hind gut, activated sludge, soil, water, red earth, turf-gley soil, tap water.	DOI: 10.1128/AEM.69.8.4853-4865.2003, doi: 10.4014/jmb.0903.03026, DOI 10.1099/ijsem.0.001860	Gonzalez-Toril et al., 2003 Qing-Mei et al., 2010 Sun et al, 2017
Nodosilinea_PCC-7104	E	0.00967	21.70193	Monuments, antarctica mats, russian soil.	https://doi.org/10.1371/journal.pone.0224395 , https://doi.org/10.31111/nsnr/2016.50.125	Radzi et al., 2019 Temraleeva and Dronova, 2016
Saccharothrix	E	0.00967	21.74227	Saharan soil at a palm grove, soil, rhizospheric soil.	https://doi.org/10.1016/j.foodcont.2008.02.002, DOI: 10.1128/AEM.67.9.4293-4304.2001, https://doi.org/10.1099/ijsem.0.001430	Furukawa et al., 2009 Peltola et al., 2001 Bouznada et al., 2016
Leachates - Control
mle1-7	L	0.564	19.20308	Rhizosphere.	https://doi.org/10.1155/2019/4943150	Gao et al., 2019
Caulobacter	L	0.0233	21.08280	Algal-bacterial mixed culture (bacteria originated from soil), pond water, soil of a ginseng field, millipede hind gut, activated sludge, soil, water, red earth, turf-gley soil, tap water.	DOI: 10.1128/AEM.69.8.4853-4865.2003 doi: 10.4014/jmb.0903.03026 https://doi.org/10.1099/ijsem.0.001860	Gonzalez-Toril et al., 2003 Qing-Mei et al., 2010 Sun et al, 2017
Phytohabitans	L	0.00863	21.74454	Soil, plant root, leaf, vegetable soil, paddy field soil.	https://doi.org/10.1099/ijsem.0.001121 https://doi.org/10.1099/ijs.0.016477-0	Niemhom et al., 2016 Inahashi et al., 2010
Jatrophihabitans	C	0.00447	-22.28326	Stem tissue, surface-sterilized tissue of a medicinal plant, soil.	https://doi.org/10.1099/ijsem.0.000443 https://doi.org/10.1099/ijs.0.000173	Jin et al., 2015 Kim et al., 2015
Singulisphaera	C	8.46e-05	-24.51080	Plant, sphagnum peat.	https://doi.org/10.1099/ijs.0.65593-0	Kulichevskaya et al., 2008
T1-T2
Ohtaekwangia	T2	8.76E-04	8.45465	Marine sand	https://doi.org/10.1099/ijs.0.025874-0	Yoon et al., 2011
Flavitalea	T1	8.64E-03	-8.30217	Soil	https://doi.org/10.1099/ijs.0.025221-0, https://doi.org/10.1099/ijsem.0.001937 , https://doi.org/10.1007/s10482-018-1156-z	Wang et al., 2011 Wei et al., 2017 Liu et al., 2019
Oceanibaculum	T1	6.34E-12	-22.39	Deep seawater, polycyclic aromatic hydrocarbon-degrading consortium, hot springs, deep-sea sediment from a hydrothermal vent field, sediment.	DOI: 10.1128/JB.01859-12 , https://doi.org/10.1099/ijs.0.004341-0, https://doi.org/10.1099/ijs.0.011932-0	Lai and Shao, 2012 Lai et al., 2009 Dong et al., 2010
Phytohabitans	T2	3.06E-11	21.4722	Soil, plant root, leaf, vegetable soil, paddy field soil.	https://doi.org/10.1099/ijsem.0.001121 https://doi.org/10.1099/ijs.0.016477-0	Niemhom et al., 2016 Inahashi et al., 2010
Saccharothrix	T2	3.06E-11	21.5647	Saharan soil at a palm grove, soil, rhizospheric soil.	https://doi.org/10.1016/j.foodcont.2008.02.002, DOI: 10.1128/AEM.67.9.4293-4304.2001, https://doi.org/10.1099/ijsem.0.001430	Furukawa et al., 2009 Peltola et al., 2001 Bouznada et al., 2016
Pedobacter	T1	2.09E-10	-20.5681	Soil, activated sludge, floodplain sediments, root, lake water, frozen food, drinking water distribution system of Seville, tundra soil.	https://doi.org/10.1099/ijsem.0.001391, https://doi.org/10.1099/ijsem.0.001603 https://doi.org/10.1007/s10482-016-0794-2, https://doi.org/10.1099/ijs.0.64176-0	Manandhar et al., 2016 Gao et al., 2017 Singh et al., 2017 Gallego et al., 2006
IS-44	T2	1.38E-03	8.78679	N/A	N/A	N/A
Nodosilinea_PCC-7104	T1	6.34e-12	-22.6575	Monuments, antarctica mats, russian soil.	https://doi.org/10.1371/journal.pone.0224395 , https://doi.org/10.31111/nsnr/2016.50.125	Radzi et al., 2019 Temraleeva and Dronova, 2016
Exudates-Leachates
Saccharothrix	E	0.0412	-22.3411	Saharan soil at a palm grove, soil, rhizospheric soil.	https://doi.org/10.1016/j.foodcont.2008.02.002, DOI: 10.1128/AEM.67.9.4293-4304.2001, https://doi.org/10.1099/ijsem.0.001430	Furukawa et al., 2009 Peltola et al., 2001 Bouznada et al., 2016
Jatrophihabitans	E	0.00809	-21.9953	Stem tissue, surface-sterilized tissue of a medicinal plant, soil.	https://doi.org/10.1099/ijsem.0.000443 https://doi.org/10.1099/ijs.0.000173	Jin et al., 2015 Kim et al., 2015
Singulisphaera	E	0.00243	-10.4993	Plant, sphagnum peat.	https://doi.org/10.1099/ijs.0.65593-0	Kulichevskaya et al., 2008
Kouleothrix	L	0.000767	20.8327	Sludge biomass.	https://doi.org/10.1038/s41598-020-63534-2	Nittami et al., 2020
Pedobacter	L	0.000572	20.9877	Soil, activated sludge, floodplain sediments, root, lake water, frozen food, drinking water distribution system of Seville, tundra soil.	https://doi.org/10.1099/ijsem.0.001391, https://doi.org/10.1099/ijsem.0.001603 https://doi.org/10.1007/s10482-016-0794-2, https://doi.org/10.1099/ijs.0.64176-0	Manandhar et al., 2016 Gao et al., 2017 Singh et al., 2017 Gallego et al., 2006
Reyranella	E	0.000534	-21.0361	Forest soil, freshwater. agricultural soil	https://doi.org/10.1099/ijs.0.045922-0, https://doi.org/10.1099/ijs.0.025775-0, https://doi.org/10.1099/ijsem.0.001913	Kim et al., 2013 Pagnier et al., 2011 Li et al., 2017
Planctomicrobium	E	0.000496	-21.0748	Lake, freshwater.	https://doi.org/10.1099/ijs.0.000154 , https://doi.org/10.1134/S0026261719040076	Kulichevskaya et al., 2015 Kulichevskaya et al., 2019
Oxalicibacterium	E	0.000404	-21.1816	Deep seawater, polycyclic aromatic hydrocarbon-degrading consortium, hot springs, deep-sea sediment from a hydrothermal vent field, sediment.	DOI: 10.1128/JB.01859-12 , https://doi.org/10.1099/ijs.0.004341-0, https://doi.org/10.1099/ijs.0.011932-0	Lai and Shao, 2012 Lai et al., 2009 Dong et al., 2010
Isoptericola	L	0.000403	21.171	Mangrove soil, cucumber grown under greenhouse conditions (endophyte), soil, saline soil, roman catacomb, beach sand, lichen, leaf, rhizosphere soil of mangrove, sea sand, hindgut of termite.	https://doi.org/10.1099/ijsem.0.001055, https://doi.org/10.1099/ijs.0.63641-0, DOI: 10.1099/ijs.0.012864-0	Kämpfer et al., 2016 Zhang et al., 2005 Wu et al., 2010
Aurantimonas	E	0.000399	-21.1881	Altamira cave, leaf, hot springs, coral reef, water-cooling system, seawater, air sample.	https://doi.org/10.1099/ijs.0.65035-0 https://doi.org/10.1099/ijs.0.64397-0	Weon et al., 2007 Jurado et al., 2006
Bauldia	E	0.000315	-21.3092	Soil, ponds, freshwater, marine environment.	doi: 10.1099/ijs.0.018234-0	Yee et al., 2010
Tellurimicrobium	E	0.000295	-21.3438	Soil.	https://doi.org/10.1016/j.syapm.2015.08.001	Pascual et al., 2015
Phytohabitans	L	0.000159	21.6524	Soil, plant root, leaf, vegetable soil, paddy field soil.	https://doi.org/10.1099/ijsem.0.001121 https://doi.org/10.1099/ijs.0.016477-0	Niemhom et al., 2016 Inahashi et al., 2010
Yonghaparkia	L	3.03e-05	20.0956	Alkaline soil, electronic waste	https://doi.org/10.1099/ijs.0.64258-0, https://doi.org/10.21203/rs.3.rs-1097678/v1	Yoon et al., 2006 Pan et al., 2021
Pseudarthrobacter	L	1.5e-05	9.98704	Antartic soil, gold and copper mine	https://doi.org/10.1099/ijsem.0.004505, https://doi.org/10.1128/MRA.01329-18	Shin et al., 2020 Fekih et al., 2028
Oceanibaculum	L	1.35e-05	20.5284	Deep seawater, polycyclic aromatic hydrocarbon-degrading consortium, hot springs, deep-sea sediment from a hydrothermal vent field, sediment.	DOI: 10.1128/JB.01859-12 , https://doi.org/10.1099/ijs.0.004341-0, https://doi.org/10.1099/ijs.0.011932-0	Lai and Shao, 2012 Lai et al., 2009 Dong et al., 2010
