# Supplementary material for: Root microbiome diversity and structure of the Sonoran desert buffelgrass (Pennisetum ciliare L.)
Source: PLoS One. 2023 May 19;18(5):e0285978. doi: 10.1371/journal.pone.0285978 (PMC10198571; doi:10.1371/journal.pone.0285978)
Supplement: S4 Table — Bibliographical information about microbial sources of isolation and associated publications. (XLSX) [file pone.0285978.s006.xlsx]

## Sheet: S5
Genus	Reported on soil/plant	Source of isolation	Reference	Author
Altererythrobacter	Yes	Sand, air, deep sea sediment.	https://doi.org/10.1099/ijs.0.025437-0, https://doi.org/10.1099/ijsem.0.001388, https://doi.org/10.1099/ijs.0.052951-0	Xue et al., 2012 Xue et al., 2016 Wu et al., 2014
Amycolatopsis	Yes	Arid soils, equine placentas.	https://doi.org/10.1002/9781118960608.gbm00176, https://doi.org/10.1099/ijs.0.038125-0	Tan and Goodfellow, 2015 Nie et al., 2012
Angustibacter	Yes	Rhizosphere soil, lava cave, air, broad-leaf forest soil on Rishiri Island, Japan.	https://doi.org/10.1099/ijs.0.019448-0 https://doi.org/10.1099/ijs.0.042275-0	Tamura et al., 2010 Lee, 2013
Balneimonas (Microvirga)	Yes	Air, bath water, hot spring water, soil, rice fields, sugar cane fields, nitrogen-fixing nodules, industrial waste soils, geothermal water.	https://doi.org/10.1099/ijs.0.018770-0 https://doi.org/10.1099/ijs.0.035097-0	Weon et al., 2010 Ardley et al., 2012
Bradyrhizobium	Yes	Soy bean, trees, soils, lupine.	https://doi.org/10.1099/ijs.0.027649-0 https://doi.org/10.1099/ijs.0.63097-0	Chahboune et al, 2011 Kwon et al., 2005
Bryobacter	Yes	Sphagnum peat bog.	https://doi.org/10.1099/ijs.0.013250-0	Kulichevskaya et al., 2010
Candidatus_Alysiosphaera	Yes	Activated sludge systems.	https://doi.org/10.1099/mic.0.29249-0	Kragelund et al., 2006
Candidatus_Udaeobacter	Yes	N/A	N/A	N/A
Chthoniobacter	Yes	Rye grass and clover pasture soil.	https://doi.org/10.1128/AEM.70.10.5875-5881.2004	Sangwan et al., 2004
Crossiella	Yes	Soil.	https://doi.org/10.1099/00207713-51-4-1575	Labeda, 2001
Dactylosporangium	Yes	Soil.	https://doi.org/10.1099/ijs.0.016451-0, https://doi.org/10.1099/00207713-36-2-166	Kim et al., 2010. Shomura et al., 1986
Gaiella	Yes	Deep mineral water aquifer.	https://doi.org/10.1016/j.syapm.2011.07.001	Albuquerque et al., 2011
Gemmata	Yes	Russian fen, freshwater.	https://doi.org/10.1134/S0026261721050076, https://doi.org/10.1007/BF02342136	Ivanova et al., 2021 Franzmann and Skerman, 1984
Gemmatimonas	Yes	Surface water of a stream, wastewater treatment reactor.	https://doi.org/10.3389/fmicb.2020.606612, https://doi.org/10.1099/ijs.0.02520-0, https://doi.org/10.1099/ijs.0.65613-0	Zeng et al., 2021 Zhang et al., 2003
Gemmatirosa	Yes	Soil.	https://doi.org/10.2323/jgam.59.305 10.1128/genomeA.00226-14	DeBruyn et al., 2013 DeBruyn et al., 2014
Geodermatophilus	Yes	Marine environment, soil, litter, Nevada desert soil, rhizosphere soil of Astragalus membranaceus, plant litter, sediment.	https://doi.org/10.1007/s00792-012-0486-4 https://doi.org/10.1099/ijs.0.020610-0	Montero-Calasanz et al., 2012 Zhang et al., 2011
JCM_18997	Yes	N/A	N/A	N/A
Krasilnikovia	Yes	Sandy soil at a forest-side waterfall, leaf, sandy soil, soil, plant litter.	https://doi.org/10.1002/9781118960608.gbm00145 https://doi.org/10.3209/saj.SAJ210101	Ara and Kudo, 2007 Ara and Kudo, 2007
Kribbella	Yes	Soil, roots, catacombs.	https://doi.org/10.1007/s10482-017-0830-x, https://doi.org/10.1099/ijs.0.63745-0	Ozdemir-Kocak et al., 2017 Trujillo et al., 2016 Urzì et al., 2008
Micromonospora		Muddy soil, mangrove rhizosphere.	https://doi.org/10.1007/s10482-013-0074-3, https://doi.org/10.1099/ijs.0.020461-0	Gao et al., 2014 Wang et al., 2011
Modestobacter	Yes	Deep-sea sediment, Antarctica soil, roots of coastal halophyte, marble, soil crust.	https://doi.org/10.1016/j.syapm.2016.03.007 https://doi.org/10.1099/ijs.0.023085-0 https://doi.org/10.1099/ijs.0.64932-0	Busarakam et al., 2016 Xiao et al., 2011 Reddy et al., 2007
Nitrolancea	Yes	Bioreactor.	https://doi.org/10.1099/ijs.0.062232-0 https://doi.org/10.3389/fmicb.2020.01522	Sorokin et al., 2014 Spieck et al., 2020
Nitrospira	Yes	Water.	https://doi.org/10.1073/pnas.1003860107 , https://doi.org/10.1007/BF00454947	Lücker et al., 2010 Watson et al., 1986
Pseudonocardia	Yes	Marine antarctica environment, soil, roots and stems, lichen, forest soil, desert soil, alder roots nodules, coastal sediment, compost biofilters, plant litter.	https://doi.org/10.1099/ijs.0.63878-0 https://doi.org/10.1007/s10482-010-9431-7	Liu et al., 2006 Li et al., 2010
RB41	Yes	Soil.	https://doi.org/10.3389/fmicb.2016.00772	Klein et al., 2016
Roseomonas	Yes	Freshwater lake sediment, drinking water, agricultural soil.	https://doi.org/10.1099/ijs.0.63938-0, https://doi.org/10.1099/ijs.0.64379-0, https://doi.org/10.1099/ijs.0.053827-0	Jiang et al., 2006 Gallego et al., 2006 Kim and Ka, 2014
Rubrobacter	Yes	Radioactive thermal spring, water spring, hot springs, thermally polluted runoff, soil of ginseng field, burrow of Lumbricus rubellus in agricultural soil.	https://doi.org/10.1099/00207713-47-3-684 https://doi.org/10.1269/jrr.11105	Kausar et al., 1997 Terato et al., 2011
Skermanella	Yes	Air, contamianted soil, meadow soil.	https://doi.org/10.1099/ijs.0.64676-0, https://doi.org/10.1007/s10482-017-0878-7, https://doi.org/10.1099/ijsem.0.003944	Weon et al., 2007 Subhash et al., 2017 Guo et al., 2020
Solirubrobacter	Yes	Agricultural soil, ginseng field, roots of Phytolacca.	https://doi.org/10.1099/ijs.0.02438-0, https://doi.org/10.1099/ijs.0.028431-0, https://doi.org/10.1099/ijs.0.057554-0	Singleton et al., 2013 An et al., 2011 Wei et al., 2014
Sphingomonas	Yes	Air, soil, roots of rice.	https://doi.org/10.1099/ijs.0.055269-0, https://doi.org/10.1099/ijs.0.64056-0	Kim et al., 2014 Xie and Yokota, 2006
