# Supplementary material for: Root microbiome diversity and structure of the Sonoran desert buffelgrass (Pennisetum ciliare L.)
Source: PLoS One. 2023 May 19;18(5):e0285978. doi: 10.1371/journal.pone.0285978 (PMC10198571; doi:10.1371/journal.pone.0285978)
Supplement: S1 Dataset — Newick file for the phylogenetic tree constructed with FastTreeMP using 16S rRNA gene sequences obtained from buffelgrass microbiome samples. (NWK) [file pone.0285978.s007.nwk]

((((ASV_278:0.00331,((ASV_379:0.00326,(ASV_522:0.00053,(ASV_451:0.00235,ASV_678:0.00509)0.818:0.00520)0.794:0.00330)0.857:0.00650,(ASV_3:0.00186,ASV_217:0.00300)0.923:0.00174)0.212:0.00054)0.799:0.00320,((ASV_68:0.00815,ASV_355:0.00054)0.699:0.00673,(ASV_5:0.00054,(ASV_118:0.00715,(ASV_330:0.00055,(ASV_267:0.00055,ASV_1817:0.00055)0.862:0.00684)0.675:0.00242)0.817:0.00825)0.937:0.01441)0.764:0.00368)0.326:0.00055,(((((((ASV_247:0.00055,ASV_459:0.00331)0.953:0.01008,(ASV_656:0.00666,ASV_1525:0.01782)0.828:0.00612)0.603:0.00054,((ASV_1732:0.07344,(ASV_1221:0.03957,((ASV_1829:0.00548,(ASV_22:0.00340,ASV_209:0.00055)0.787:0.00505)0.976:0.02095,((ASV_24:0.00055,(ASV_930:0.00334,ASV_1016:0.00053)0.999:0.02941)0.814:0.00625,(ASV_415:0.00324,(ASV_1094:0.01232,(ASV_245:0.00054,ASV_302:0.01373)0.871:0.00690)0.961:0.02016)0.851:0.00833)0.966:0.01913)0.377:0.00054)0.870:0.01166)0.776:0.00636,(((ASV_83:0.00053,(ASV_636:0.01293,(ASV_994:0.00313,ASV_1126:0.00055)0.000:0.00054)0.880:0.00631)0.985:0.01747,((ASV_1482:0.00505,((ASV_1514:0.00309,((ASV_392:0.00583,(ASV_300:0.00959,(ASV_29:0.02450,ASV_763:0.01072)0.410:0.00587)0.875:0.00982)0.846:0.00673,(ASV_545:0.00628,(ASV_103:0.00314,(ASV_23:0.00055,(((ASV_403:0.00054,(ASV_511:0.00943,(ASV_158:0.00636,ASV_924:0.00055)0.000:0.00055)0.938:0.00627)0.902:0.00634,(ASV_1202:0.00355,(ASV_32:0.00054,ASV_1006:0.00320)0.852:0.00579)0.879:0.00225)0.000:0.00054,(ASV_793:0.00307,ASV_1583:0.01318)0.939:0.00968)0.496:0.00054)0.000:0.00054)0.515:0.00054)0.734:0.00054)0.897:0.00715)0.902:0.00811,ASV_164:0.03326)0.627:0.00054)0.968:0.01259,(ASV_1480:0.00480,(ASV_58:0.00303,ASV_236:0.00314)0.823:0.00277)0.528:0.00054)0.780:0.00396)0.901:0.00957,((((ASV_216:0.00317,ASV_856:0.00925)0.828:0.00644,(ASV_80:0.01094,ASV_939:0.02133)0.634:0.00675)0.759:0.00303,((ASV_99:0.00322,ASV_568:0.00677)0.812:0.00338,((ASV_1407:0.00337,(ASV_853:0.00054,(ASV_1147:0.00055,(ASV_1255:0.00332,(ASV_1353:0.01291,(ASV_1733:0.00980,(ASV_75:0.00055,ASV_1834:0.00052)0.879:0.00698)0.751:0.00365)0.884:0.00858)0.963:0.01401)0.908:0.00668)0.797:0.00332)0.871:0.00653,((ASV_1247:0.00053,ASV_1369:0.01943)0.878:0.01148,(ASV_389:0.00911,(((ASV_149:0.00331,ASV_695:0.00055)0.742:0.00356,(ASV_822:0.01119,(ASV_430:0.00055,ASV_901:0.00331)0.805:0.00668)0.885:0.01385)0.962:0.03481,(ASV_79:0.00452,(ASV_151:0.00054,ASV_458:0.00321)0.794:0.00700)0.833:0.00910)0.393:0.01184)0.806:0.00835)0.932:0.01637)0.381:0.00055)0.888:0.00744)0.899:0.00670,(ASV_894:0.00303,(ASV_648:0.00300,(ASV_1507:0.02559,ASV_1652:0.00306)0.853:0.01121)0.988:0.02589)0.000:0.00054)0.778:0.00411)0.950:0.01584)0.745:0.00496)0.804:0.00505,(ASV_108:0.00054,((((((ASV_15:0.00055,(((ASV_85:0.01265,ASV_1120:0.00054)0.879:0.01065,((ASV_34:0.00054,(ASV_401:0.01077,(ASV_622:0.01306,ASV_289:0.00055)0.020:0.00441)0.185:0.00304)0.808:0.00376,(ASV_1760:0.03135,ASV_1842:0.01985)0.578:0.00414)0.684:0.00214)0.983:0.02179,(ASV_11:0.00055,(ASV_2109:0.00055,ASV_47:0.00054)0.855:0.00334)0.863:0.01133)0.675:0.00054)0.990:0.02180,ASV_743:0.00330)0.355:0.00054,ASV_228:0.00055)0.000:0.00053,(((ASV_814:0.00600,(ASV_290:0.00055,(ASV_281:0.00331,ASV_571:0.00055)0.973:0.01022)0.997:0.00079)0.895:0.01401,((ASV_450:0.00346,ASV_719:0.01613)0.708:0.01189,((((ASV_602:0.01034,(ASV_371:0.00054,(ASV_60:0.00055,ASV_761:0.00657)0.917:0.00310)0.905:0.00993)0.752:0.00442,((((ASV_91:0.00340,ASV_1926:0.00683)0.788:0.00339,ASV_76:0.00054)0.809:0.00334,ASV_65:0.00332)0.753:0.00332,((ASV_478:0.00995,ASV_201:0.00135)0.920:0.00248,ASV_703:0.00054)0.140:0.00055)0.887:0.00962)0.821:0.00625,(ASV_373:0.00055,ASV_1040:0.00663)0.775:0.00054)0.543:0.00684,ASV_1036:0.00999)0.434:0.01209)0.939:0.00054)0.831:0.01278,((ASV_208:0.00055,ASV_854:0.00315)0.733:0.00659,ASV_2054:0.00053)0.439:0.00258)0.983:0.00055)0.932:0.00994,(((((((((ASV_420:0.16259,((ASV_1049:0.03068,ASV_2031:0.02159)0.850:0.01851,((((ASV_1541:0.11062,ASV_1672:0.01359)0.297:0.02175,ASV_1548:0.01567)0.911:0.02567,(ASV_1428:0.01073,(ASV_1296:0.03190,(ASV_287:0.02108,((ASV_1299:0.00736,ASV_1660:0.00714)0.998:0.04848,ASV_1160:0.00055)0.762:0.00448)0.971:0.03035)0.206:0.00926)0.928:0.02426)0.891:0.01887,((((ASV_629:0.00336,ASV_1181:0.00333)0.751:0.00054,((ASV_1192:0.00054,(ASV_1398:0.02520,ASV_375:0.01204)0.897:0.01276)0.560:0.00339,ASV_1355:0.02602)0.908:0.00994)0.926:0.01670,(ASV_1593:0.02859,ASV_1813:0.00500)0.805:0.01023)0.810:0.01102,ASV_1382:0.03451)0.924:0.02142)0.255:0.00055)0.000:0.00054)0.189:0.00054,(ASV_61:0.00290,(((ASV_220:0.01041,ASV_1038:0.01441)0.761:0.00510,(ASV_707:0.03264,ASV_884:0.00055)0.984:0.02718)0.721:0.01127,(ASV_262:0.04581,(ASV_1335:0.01547,(ASV_147:0.01179,ASV_148:0.00907)0.625:0.00562)0.781:0.00585)0.753:0.00274)0.734:0.00444)0.895:0.00732)0.781:0.00359,(((ASV_1964:0.04126,(ASV_368:0.00054,ASV_677:0.01371)0.993:0.00053)0.963:0.00318,(ASV_159:0.00258,ASV_266:0.01124)0.943:0.01477)0.000:0.00053,(((ASV_1588:0.02720,((ASV_1487:0.00054,(ASV_33:0.00991,(ASV_376:0.01296,(ASV_1893:0.02175,ASV_1443:0.03058)0.903:0.01743)0.246:0.01150)0.535:0.01017)0.978:0.02820,(ASV_1297:0.07521,(((ASV_2004:0.00991,ASV_104:0.02646)0.800:0.00755,(ASV_1360:0.00677,(ASV_577:0.00055,ASV_1677:0.00337)0.000:0.00054)0.969:0.02011)0.889:0.00055,ASV_2143:0.02385)0.991:0.03992)0.717:0.00326)0.914:0.01352)0.860:0.00731,((ASV_896:0.03200,(ASV_549:0.00427,ASV_1107:0.00919)0.965:0.01708)0.075:0.00054,(ASV_559:0.01037,(ASV_897:0.00436,ASV_1229:0.02549)0.886:0.01742)0.919:0.01737)0.937:0.01305)0.786:0.00054,ASV_659:0.01030)0.922:0.00619)0.893:0.00608)0.805:0.00892,ASV_78:0.01238)0.783:0.01165,((ASV_551:0.00820,(ASV_387:0.01326,(ASV_38:0.00242,((ASV_1432:0.00216,((ASV_482:0.00701,(ASV_184:0.00055,ASV_370:0.00211)0.330:0.00244)0.000:0.00054,(ASV_796:0.00054,ASV_1411:0.00241)0.958:0.00772)0.803:0.00491)1.000:0.00054,ASV_2:0.00050)0.000:0.00054)0.762:0.00256)0.892:0.01034)0.810:0.00878,((ASV_732:0.02921,(ASV_465:0.00055,ASV_830:0.00434)0.726:0.01433)0.236:0.01340,(((((ASV_651:0.00522,((ASV_639:0.00054,(ASV_435:0.00251,ASV_462:0.00756)0.786:0.00751)0.913:0.00457,ASV_723:0.00054)0.912:0.00948)0.884:0.00795,ASV_1064:0.01399)0.751:0.00346,((ASV_53:0.00472,((((ASV_295:0.00480,ASV_297:0.00054)0.835:0.00239,ASV_18:0.00053)0.000:0.00055,(ASV_402:0.00055,ASV_910:0.01231)0.817:0.00731)0.804:0.00242,((((ASV_369:0.00219,(ASV_1694:0.00731,ASV_1880:0.00054)0.996:0.03039)0.971:0.00055,ASV_73:0.00053)0.914:0.00239,ASV_55:0.00054)0.000:0.00054,ASV_254:0.00472)0.809:0.00242)0.329:0.00054)0.632:0.00280,ASV_792:0.00703)0.750:0.00288)0.785:0.00685,(ASV_665:0.01090,ASV_949:0.01698)0.847:0.01177)0.889:0.01339,((((ASV_1472:0.02457,((ASV_784:0.00055,(ASV_839:0.01298,ASV_983:0.00484)0.255:0.00054)1.000:0.00055,(((ASV_109:0.02668,ASV_1112:0.00112)0.906:0.01205,ASV_427:0.00055)0.905:0.00230,ASV_141:0.00053)0.884:0.00736)0.749:0.00252)0.489:0.00994,((ASV_49:0.00174,((ASV_497:0.00485,ASV_466:0.00055)0.007:0.00053,(ASV_964:0.00983,ASV_359:0.00055)0.823:0.00241)0.928:0.00107)0.884:0.00451,ASV_112:0.00055)0.929:0.00054)0.872:0.00987,(ASV_283:0.00352,(ASV_222:0.00055,ASV_922:0.00463)0.965:0.01007)0.771:0.00443)0.363:0.00931,(((ASV_1236:0.00214,(((ASV_779:0.00054,ASV_789:0.00489)0.921:0.00487,(ASV_1030:0.00498,ASV_1267:0.00055)0.000:0.00055)0.805:0.00381,ASV_329:0.00386)0.892:0.00791)0.935:0.01874,(ASV_1608:0.01144,(ASV_558:0.00769,ASV_591:0.00506)0.919:0.01356)0.470:0.00682)0.752:0.00449,(ASV_1546:0.01644,(ASV_1452:0.00532,(ASV_120:0.00055,ASV_214:0.00239)0.962:0.02013)0.790:0.00917)0.945:0.01721)0.873:0.01020)0.606:0.00165)0.966:0.03093)0.894:0.00054)0.954:0.03107)0.911:0.02416,((ASV_1986:0.10465,(((((ASV_1719:0.00337,ASV_1726:0.00055)0.944:0.01559,(ASV_1522:0.00054,(ASV_1998:0.01747,ASV_1790:0.00322)0.814:0.00336)0.789:0.00503)0.678:0.00680,ASV_1861:0.00866)0.927:0.01925,((ASV_1818:0.02067,(ASV_1987:0.00077,ASV_2137:0.00055)0.856:0.01334)0.401:0.00693,ASV_1853:0.00055)0.591:0.00310)0.934:0.02784,(ASV_1802:0.04861,ASV_1941:0.07179)0.791:0.01636)0.956:0.03768)0.929:0.03024,(((((((((((((((ASV_21:0.00055,((ASV_1849:0.03609,((((ASV_123:0.00054,(ASV_1494:0.01662,((ASV_172:0.00055,ASV_1153:0.00333)0.943:0.01355,ASV_182:0.00953)0.766:0.00459)0.808:0.00414)0.700:0.01375,ASV_923:0.01065)0.750:0.00417,ASV_95:0.00976)0.603:0.00479,(ASV_1017:0.00800,(ASV_50:0.00668,ASV_616:0.00055)0.897:0.01312)0.765:0.01045)0.598:0.00353)0.865:0.00306,ASV_117:0.00310)0.881:0.00709)0.000:0.00053,ASV_62:0.00663)0.893:0.00055,(((ASV_1962:0.03188,(ASV_229:0.00054,(ASV_200:0.00053,(ASV_299:0.00668,ASV_697:0.00055)0.853:0.00638)0.968:0.01313)0.127:0.00717)0.821:0.00693,(ASV_130:0.00055,(ASV_77:0.00345,ASV_336:0.00055)0.998:0.04069)0.941:0.01400)0.874:0.00801,(ASV_592:0.00055,(ASV_541:0.01081,ASV_624:0.00475)0.926:0.01423)0.749:0.00325)0.789:0.00648)0.988:0.03353,(ASV_2034:0.04495,ASV_1736:0.03698)0.750:0.00873)0.834:0.01060,(((((ASV_2094:0.05510,(ASV_607:0.02165,(ASV_473:0.00055,ASV_1832:0.03170)0.936:0.02576)0.767:0.01029)0.202:0.00243,((ASV_1542:0.00053,(ASV_1183:0.00330,ASV_1490:0.00055)0.883:0.00295)0.879:0.01471,(ASV_1762:0.00175,((ASV_1549:0.01989,ASV_2032:0.00486)0.985:0.05363,((((ASV_1208:0.00055,(ASV_1803:0.04461,ASV_439:0.00054)0.958:0.00951)0.909:0.00054,((ASV_1914:0.01065,ASV_2038:0.01793)0.930:0.01334,((ASV_279:0.01509,ASV_1912:0.00232)0.000:0.00054,ASV_193:0.00054)0.972:0.00263)0.900:0.00225)0.995:0.05792,ASV_2008:0.05641)0.573:0.00054,(ASV_1591:0.07798,((ASV_2106:0.06574,(ASV_2025:0.04187,ASV_2136:0.02853)0.832:0.02570)0.787:0.01771,((ASV_1924:0.02338,(ASV_1315:0.00678,(ASV_2035:0.05400,ASV_1418:0.00556)0.177:0.00778)0.656:0.02829)0.995:0.05003,ASV_1953:0.01286)0.865:0.02119)0.814:0.01059)0.859:0.01445)0.692:0.00556)0.957:0.05209)0.999:0.08284)0.771:0.00718)0.829:0.00937,(ASV_134:0.02458,(ASV_1019:0.04133,(ASV_127:0.00375,(ASV_488:0.02740,ASV_1933:0.02346)0.908:0.01700)0.864:0.00702)0.759:0.00417)0.529:0.00282)0.917:0.00949,(ASV_650:0.01102,(ASV_865:0.02751,ASV_1800:0.02441)0.762:0.00490)0.736:0.00391)0.886:0.00748,((((((ASV_92:0.00055,ASV_666:0.00336)0.837:0.00329,ASV_394:0.00055)0.848:0.00327,ASV_411:0.00055)0.923:0.00054,(ASV_680:0.00471,((ASV_867:0.00054,(ASV_1102:0.01286,ASV_1582:0.00484)0.983:0.02937)0.912:0.01611,ASV_1668:0.01564)0.866:0.01168)0.942:0.01987)0.286:0.00368,(ASV_132:0.00342,ASV_442:0.01059)0.904:0.01377)0.883:0.00791,((ASV_1846:0.01463,(ASV_973:0.01337,ASV_1585:0.01612)0.914:0.01644)0.973:0.02696,(((ASV_566:0.02144,ASV_1217:0.00054)0.994:0.03158,(ASV_1372:0.00054,(ASV_111:0.00678,(ASV_1119:0.00055,ASV_1245:0.00986)0.937:0.01022)0.861:0.00939)0.555:0.00226)0.753:0.00782,((ASV_424:0.00956,(ASV_1275:0.01355,((ASV_14:0.00055,ASV_885:0.00661)0.911:0.01429,ASV_1258:0.02060)0.829:0.00819)0.945:0.01934)0.909:0.01516,(ASV_1973:0.02704,ASV_25:0.00213)0.666:0.00504)0.896:0.00054)0.575:0.00913)0.786:0.00054)0.993:0.02418)0.020:0.00054)0.941:0.02319,(ASV_1388:0.01740,(ASV_1145:0.00548,(ASV_235:0.00055,ASV_1234:0.00324)0.750:0.00448)0.978:0.03222)0.927:0.01795)0.836:0.00842,((((ASV_2126:0.04622,(ASV_1590:0.00055,ASV_1890:0.01362)0.776:0.01474)1.000:0.12199,((ASV_766:0.01868,((((((ASV_121:0.00055,(ASV_1639:0.01428,ASV_413:0.00055)0.908:0.00297)0.661:0.00662,ASV_1961:0.00679)0.551:0.00430,(ASV_1291:0.00055,ASV_288:0.01720)0.756:0.00317)0.163:0.00724,(ASV_162:0.00184,ASV_1118:0.00536)0.982:0.02987)0.796:0.00281,((((ASV_10:0.00054,(ASV_386:0.00055,(ASV_1043:0.00055,(ASV_806:0.00055,ASV_2153:0.00055)0.877:0.00735)0.850:0.00384)0.846:0.00384)0.000:0.00054,(((ASV_9:0.00055,ASV_1342:0.00333)0.000:0.00055,(ASV_1979:0.00343,((ASV_144:0.00328,ASV_1405:0.01016)0.798:0.00340,ASV_902:0.00669)0.000:0.00055)0.000:0.00053)0.000:0.00055,ASV_1648:0.01010)0.875:0.00665)0.876:0.00802,ASV_1895:0.01713)0.758:0.00365,ASV_1419:0.01021)1.000:0.00055)0.786:0.01135,ASV_1806:0.01506)0.810:0.00956)0.948:0.02212,((((ASV_1657:0.00054,(ASV_1454:0.00053,(ASV_1910:0.00811,(ASV_35:0.01612,ASV_1045:0.01860)0.881:0.01137)0.853:0.00865)0.979:0.01371)0.750:0.00340,((ASV_167:0.00055,ASV_170:0.00334)0.000:0.00054,(ASV_518:0.00053,((ASV_1178:0.01482,(ASV_166:0.00055,(ASV_417:0.00347,(ASV_306:0.00695,ASV_13:0.00055)0.000:0.00055)0.857:0.00344)0.673:0.00054)0.955:0.02178,(ASV_909:0.00853,(ASV_119:0.00055,ASV_272:0.01409)0.284:0.01149)0.212:0.00444)0.913:0.01741)0.827:0.00324)0.966:0.01399)0.897:0.01043,(((ASV_391:0.00055,ASV_857:0.00339)0.820:0.00576,(ASV_294:0.01131,(ASV_39:0.00325,ASV_1352:0.00054)0.936:0.01283)0.195:0.00324)0.773:0.00453,((ASV_1574:0.00410,(ASV_578:0.01747,((ASV_1602:0.00054,(ASV_52:0.00055,ASV_131:0.02161)0.197:0.01015)0.921:0.01442,(ASV_98:0.00699,((ASV_106:0.00055,ASV_1931:0.00706)0.837:0.00350,(ASV_342:0.01100,ASV_534:0.00054)0.000:0.00054)0.773:0.00368)0.870:0.01195)0.680:0.01115)0.945:0.02229)0.905:0.01666,ASV_667:0.00674)0.750:0.00350)0.866:0.00795)0.933:0.01683,((((((ASV_242:0.00054,(ASV_698:0.01270,ASV_1771:0.00587)0.985:0.02497)0.949:0.01266,(((ASV_1097:0.00055,ASV_1975:0.00711)0.000:0.00054,(ASV_1538:0.00920,(ASV_181:0.00702,ASV_1216:0.00054)0.958:0.01408)0.781:0.00435)0.743:0.00257,(ASV_1478:0.01231,ASV_1821:0.00054)0.969:0.01473)0.930:0.00833)0.758:0.00387,(ASV_126:0.03189,(((ASV_1503:0.00053,ASV_1767:0.02051)0.903:0.00729,(ASV_1252:0.00958,ASV_738:0.03945)0.746:0.00342)0.806:0.00654,(ASV_2141:0.16318,((ASV_767:0.00055,ASV_1243:0.00243)0.759:0.00165,(ASV_985:0.00524,ASV_1873:0.00725)0.830:0.00577)0.805:0.01677)0.852:0.02172)0.477:0.00054)0.806:0.01493)0.461:0.00626,ASV_414:0.01120)0.995:0.04896,ASV_1052:0.01430)0.866:0.00712,(((((ASV_795:0.00055,ASV_1161:0.00336)0.991:0.02918,(ASV_615:0.01998,ASV_713:0.02282)0.723:0.00433)0.862:0.00929,(((ASV_252:0.00054,(ASV_449:0.01259,ASV_1246:0.00442)0.932:0.01063)0.742:0.00196,(((ASV_343:0.00618,((ASV_382:0.01027,ASV_173:0.00664)0.000:0.00054,((ASV_643:0.00643,(ASV_825:0.00312,((ASV_124:0.00055,ASV_508:0.00997)0.908:0.00971,ASV_1737:0.00680)0.000:0.00053)0.997:0.02419)0.000:0.00054,ASV_597:0.00331)0.914:0.00655)0.858:0.00054)0.926:0.00680,((ASV_1573:0.00617,ASV_1714:0.01032)0.982:0.01879,ASV_406:0.01458)0.760:0.00348)0.373:0.00055,(ASV_805:0.01081,(ASV_756:0.01199,ASV_981:0.00265)0.861:0.00923)0.779:0.00900)0.893:0.01267)0.772:0.00475,(((((ASV_952:0.00054,(ASV_1596:0.00336,ASV_1032:0.01468)0.879:0.00710)0.761:0.00331,(ASV_93:0.00693,ASV_1340:0.00055)1.000:0.00054)0.421:0.01248,ASV_685:0.01523)0.454:0.00479,ASV_211:0.00428)0.945:0.01357,((((((ASV_273:0.00055,(ASV_613:0.00054,ASV_1022:0.00332)0.914:0.00699)0.808:0.00338,(ASV_799:0.00336,(((ASV_115:0.00675,ASV_1840:0.00337)0.329:0.00054,((ASV_1260:0.00996,ASV_1130:0.00653)0.853:0.00055,ASV_861:0.00719)0.937:0.01083)0.810:0.00319,ASV_950:0.01357)0.793:0.00343)0.785:0.00340)0.747:0.00303,(((ASV_576:0.00441,ASV_1872:0.02196)0.885:0.00942,ASV_43:0.00054)0.000:0.00053,ASV_1879:0.01683)0.901:0.00710)0.939:0.01050,(ASV_1086:0.00333,ASV_1477:0.00055)0.996:0.03634)0.000:0.00054,ASV_957:0.01528)0.899:0.00861,((ASV_67:0.00943,ASV_194:0.00258)0.933:0.01621,(ASV_1825:0.03568,(ASV_914:0.01682,ASV_1674:0.01961)0.446:0.00488)0.377:0.00399)0.849:0.00791)0.906:0.00055)0.793:0.00515)0.870:0.00749)0.893:0.01449,ASV_468:0.00120)0.858:0.01084,((ASV_1347:0.02750,ASV_879:0.02516)0.930:0.02330,ASV_1699:0.02444)0.813:0.00952)0.907:0.01452)0.708:0.00305)0.939:0.01939)0.685:0.00487)0.842:0.01198,((((((ASV_374:0.03460,(ASV_1784:0.03202,ASV_2072:0.03407)0.982:0.04238)0.693:0.01082,((ASV_2061:0.02425,(ASV_250:0.00055,ASV_1425:0.00355)1.000:0.32137)0.667:0.01340,(ASV_2097:0.06807,(((ASV_1346:0.00055,(ASV_1824:0.01024,(ASV_1615:0.00961,ASV_1812:0.00250)0.950:0.02820)0.976:0.02659)0.251:0.00202,ASV_1968:0.00281)0.981:0.04102,(ASV_1693:0.03761,((ASV_1226:0.00054,((ASV_1311:0.00235,(ASV_684:0.00055,(ASV_310:0.01694,ASV_899:0.00055)0.987:0.01820)0.779:0.00236)0.829:0.00054,ASV_1125:0.01489)0.966:0.01224)0.726:0.00505,ASV_1816:0.01132)0.863:0.00054)0.671:0.02645)0.922:0.02247)0.800:0.01219)0.788:0.01305)0.994:0.05128,ASV_1965:0.03016)0.763:0.00931,(ASV_1034:0.02632,ASV_1316:0.00703)0.959:0.03149)0.817:0.01988,(ASV_553:0.06689,(ASV_1624:0.00374,(ASV_277:0.00054,ASV_995:0.04545)0.987:0.04232)0.990:0.03919)0.538:0.00235)0.868:0.01244,((ASV_1594:0.04682,((ASV_1738:0.02181,(ASV_523:0.02415,ASV_2036:0.00849)0.996:0.06519)0.673:0.02354,ASV_1761:0.07856)0.842:0.02016)0.861:0.01308,ASV_1857:0.01793)0.781:0.00808)0.000:0.00053)0.901:0.01226,ASV_1523:0.05299)0.753:0.00547)0.884:0.01366,((((ASV_1740:0.00644,(ASV_664:0.00054,ASV_1194:0.06926)0.933:0.01074)0.768:0.01170,(ASV_2045:0.04908,ASV_1567:0.02848)0.126:0.01303)0.926:0.02345,((ASV_1559:0.04819,(ASV_1865:0.04807,(ASV_1191:0.01333,ASV_1317:0.00055)0.909:0.02680)0.299:0.01844)0.758:0.01325,ASV_1622:0.07203)0.777:0.00855)0.986:0.05802,((ASV_1830:0.04928,((((((ASV_1972:0.02148,(ASV_1448:0.00797,(ASV_358:0.02098,ASV_1730:0.00054)0.850:0.01543)0.870:0.01685)0.722:0.01859,((ASV_1435:0.00783,(((ASV_232:0.00055,(((ASV_778:0.01125,(ASV_227:0.00231,ASV_408:0.00055)0.895:0.00730)0.746:0.00283,(ASV_493:0.01041,(ASV_728:0.01783,ASV_502:0.00485)0.000:0.00054)0.954:0.00885)0.705:0.00108,ASV_143:0.00055)0.838:0.00236)0.886:0.00691,ASV_1281:0.00055)0.630:0.00728,((ASV_230:0.01226,ASV_972:0.00273)0.793:0.00462,ASV_1384:0.01045)0.807:0.00550)0.924:0.01019)0.895:0.00539,((ASV_89:0.00177,ASV_1339:0.01879)0.557:0.01178,((((ASV_572:0.00802,(ASV_434:0.00745,ASV_418:0.01658)0.278:0.00160)0.988:0.01944,((((ASV_349:0.00055,ASV_1042:0.00245)0.730:0.00433,(ASV_506:0.01630,ASV_1205:0.00205)0.934:0.01739)0.826:0.02397,(ASV_1139:0.00053,(ASV_736:0.02159,(ASV_878:0.00229,ASV_1637:0.00055)0.621:0.00651)0.673:0.00667)0.838:0.01362)0.985:0.03160,ASV_1021:0.00300)0.641:0.00127)0.799:0.00457,(((((ASV_1697:0.00726,(ASV_801:0.00589,(ASV_768:0.00930,ASV_1175:0.00053)0.691:0.01693)0.933:0.01718)0.935:0.01944,ASV_397:0.02503)0.365:0.00687,ASV_926:0.00691)0.928:0.01962,ASV_319:0.00350)0.930:0.02120,ASV_129:0.00269)0.998:0.05808)0.878:0.01239,(((ASV_325:0.01188,ASV_1551:0.00871)0.872:0.01190,(ASV_1891:0.02780,(ASV_866:0.00975,(ASV_1414:0.01858,ASV_1929:0.00557)0.380:0.00557)0.735:0.00178)0.693:0.00525)0.844:0.00949,(ASV_1409:0.01089,ASV_849:0.02246)0.796:0.00054)0.510:0.00144)0.863:0.00923)0.943:0.01597)0.743:0.00301)0.973:0.01914,(ASV_938:0.01948,(ASV_1858:0.06288,ASV_1807:0.01484)0.878:0.03146)0.983:0.00054)0.734:0.01006,((ASV_179:0.01146,(ASV_984:0.03230,ASV_752:0.02768)0.878:0.01219)0.701:0.00323,((ASV_239:0.00768,(ASV_971:0.00838,ASV_1090:0.00396)0.413:0.00598)0.627:0.00500,ASV_1320:0.01909)0.952:0.01379)0.881:0.01582)0.912:0.01608,(ASV_1402:0.02457,ASV_915:0.04882)0.752:0.01224)0.841:0.00666,(((ASV_834:0.00180,(ASV_548:0.00055,(ASV_1014:0.00459,ASV_1169:0.00109)0.927:0.00169)0.653:0.00309)0.639:0.00362,(ASV_1140:0.00896,(ASV_1577:0.00054,ASV_2130:0.00055)0.675:0.00135)0.935:0.01661)0.990:0.03016,(ASV_1081:0.00684,ASV_1659:0.02195)0.730:0.00288)0.120:0.01031)0.768:0.00055)0.816:0.01443,(ASV_1598:0.00187,(ASV_105:0.00054,((ASV_804:0.00243,ASV_1970:0.00988)0.939:0.00738,ASV_509:0.00055)0.810:0.00236)0.843:0.00800)0.879:0.02662)0.957:0.03735)0.627:0.02342)0.748:0.00470,((ASV_948:0.00661,((ASV_142:0.00671,ASV_155:0.00055)0.997:0.02828,ASV_1415:0.00054)0.429:0.00342)0.797:0.00759,((ASV_1280:0.00055,(ASV_990:0.01104,(ASV_933:0.00647,ASV_1774:0.00054)0.581:0.00698)0.175:0.01054)0.956:0.02297,(ASV_1037:0.00410,(ASV_802:0.01183,ASV_747:0.02657)0.780:0.00641)0.740:0.00519)0.823:0.01018)1.000:0.07324)0.876:0.01459,((ASV_2001:0.07015,((((((ASV_1632:0.00054,(ASV_311:0.00668,ASV_326:0.00054)0.904:0.00998)0.971:0.02127,(ASV_183:0.00055,ASV_215:0.00334)0.762:0.00329)0.749:0.00540,ASV_1754:0.02042)0.640:0.00580,(ASV_274:0.00347,(ASV_139:0.01084,ASV_1193:0.00350)0.769:0.00341)0.779:0.00440)0.909:0.01021,((ASV_1171:0.01289,ASV_1201:0.01347)0.937:0.01703,ASV_765:0.04108)0.567:0.00054)0.694:0.00277,ASV_672:0.00884)0.972:0.05540)0.971:0.05325,(((ASV_1008:0.00053,(((ASV_204:0.00053,(ASV_555:0.00249,ASV_1359:0.00243)0.962:0.01038)0.827:0.00242,ASV_744:0.00053)0.000:0.00055,ASV_976:0.00240)0.790:0.00704)0.998:0.06177,ASV_1520:0.03015)0.749:0.00677,(((ASV_1046:0.08014,((((ASV_1408:0.01522,(ASV_863:0.00696,ASV_1121:0.00055)0.982:0.03503)0.897:0.01778,(ASV_892:0.01418,(ASV_773:0.04680,ASV_1518:0.00200)0.874:0.01620)0.879:0.01210)0.258:0.00055,(ASV_1466:0.01157,(ASV_526:0.00083,(ASV_537:0.00276,(ASV_218:0.00686,ASV_221:0.00055)0.603:0.00470)0.869:0.00625)0.888:0.01226)0.943:0.01503)0.670:0.00054,ASV_1200:0.03046)0.036:0.00531)0.934:0.01681,((ASV_1704:0.04613,(((ASV_1662:0.03076,ASV_1374:0.00054)0.588:0.00591,(ASV_998:0.00054,(ASV_958:0.03533,ASV_1264:0.01160)0.851:0.03161)0.583:0.00328)0.843:0.01731,ASV_739:0.01154)0.920:0.02544)0.801:0.02679,(ASV_1110:0.03501,((((ASV_1272:0.00054,ASV_1634:0.00744)0.905:0.00479,ASV_1992:0.00243)0.769:0.00242,ASV_1599:0.00054)0.841:0.01331,(ASV_1589:0.00481,(ASV_1124:0.00054,ASV_1289:0.01290)0.905:0.01083)0.321:0.00953)0.939:0.02832)0.958:0.03559)0.548:0.00054)0.930:0.02226,ASV_1465:0.04426)0.407:0.01031)0.987:0.04332)0.237:0.00331)0.919:0.01430,((ASV_2114:0.05514,(((ASV_1427:0.00206,ASV_1928:0.00055)0.951:0.05843,(ASV_2118:0.02643,ASV_2138:0.01592)0.978:0.04486)0.905:0.03388,ASV_2113:0.09742)0.757:0.01351)0.925:0.04667,(((ASV_2078:0.08772,((ASV_1446:0.00054,((ASV_1556:0.00439,ASV_1988:0.02566)0.963:0.01812,ASV_1826:0.02969)0.521:0.00055)0.938:0.05456,(((ASV_2009:0.02495,ASV_2047:0.05124)0.935:0.04163,ASV_2086:0.01543)0.901:0.02409,(ASV_1920:0.01507,(ASV_1902:0.00574,ASV_2048:0.01223)0.999:0.11256)0.592:0.01630)0.996:0.07950)0.883:0.03839)0.811:0.02201,ASV_2129:0.05897)0.924:0.03110,(ASV_2014:0.12078,ASV_1649:0.08604)0.888:0.03597)0.753:0.00914)0.847:0.01887)0.832:0.00645,((((ASV_1877:0.04060,(ASV_2083:0.00054,(ASV_1793:0.00342,ASV_2021:0.00055)0.842:0.00342)0.879:0.02803)1.000:0.16562,((ASV_2039:0.15960,(((ASV_1292:0.03039,(((ASV_1642:0.03082,ASV_1735:0.06322)0.816:0.01411,(ASV_1618:0.00054,(ASV_1376:0.00674,ASV_1862:0.00898)0.980:0.01868)0.651:0.00727)0.845:0.01337,(ASV_1168:0.00740,ASV_1554:0.00261)0.764:0.00371)0.675:0.03002)0.938:0.04782,(ASV_1918:0.14096,(ASV_1055:0.01766,((ASV_367:0.01831,(((((((ASV_176:0.00055,((ASV_1521:0.00532,((ASV_905:0.00612,(ASV_303:0.00777,ASV_445:0.01862)0.199:0.00666)0.830:0.00677,(ASV_791:0.02413,ASV_1294:0.00053)0.789:0.00346)0.949:0.02055)0.973:0.02059,ASV_716:0.00055)0.947:0.01155)0.928:0.00054,(ASV_225:0.00055,ASV_943:0.00947)0.839:0.00311)0.795:0.00517,ASV_246:0.02808)0.344:0.00751,ASV_1504:0.05886)0.739:0.00564,ASV_219:0.02648)0.065:0.00054,(((((ASV_153:0.00331,(((ASV_1676:0.04123,((ASV_593:0.00271,ASV_1001:0.00461)0.966:0.02785,(ASV_280:0.00482,(((ASV_102:0.00055,(ASV_133:0.00054,(ASV_125:0.00054,ASV_175:0.01739)0.915:0.01057)0.829:0.00257)0.000:0.00054,ASV_136:0.00246)0.825:0.00258,ASV_94:0.00055)0.780:0.00284)0.871:0.01300)0.893:0.00969)0.773:0.00898,((ASV_237:0.00055,ASV_286:0.00775)0.992:0.02100,(ASV_331:0.00054,ASV_770:0.00498)0.648:0.00054)0.859:0.00853)0.623:0.00569,ASV_928:0.01548)0.997:0.11388)0.947:0.05565,((ASV_816:0.01697,ASV_2049:0.02496)0.931:0.02496,(ASV_479:0.03227,(ASV_137:0.03418,ASV_625:0.00958)0.829:0.01851)0.372:0.00386)0.888:0.01778)0.783:0.00771,ASV_122:0.00054)0.940:0.01823,ASV_1375:0.03794)0.905:0.01004,(ASV_333:0.01520,(ASV_206:0.01788,ASV_314:0.01131)0.867:0.01462)0.572:0.01228)0.226:0.00054)0.906:0.00872,(((((ASV_101:0.00055,ASV_113:0.01680)0.755:0.00504,ASV_436:0.03224)0.455:0.00684,(ASV_1108:0.06238,((ASV_519:0.01699,ASV_1403:0.00292)0.999:0.11006,(ASV_207:0.00281,ASV_1035:0.00054)0.896:0.02343)0.253:0.01480)0.900:0.02467)0.422:0.00055,ASV_499:0.01601)0.578:0.00154,ASV_203:0.00453)0.772:0.00656)0.733:0.00422)0.934:0.03789,ASV_1232:0.07723)0.384:0.00545)0.885:0.03094)0.877:0.03192)0.896:0.04641,(((((ASV_1631:0.00565,ASV_1996:0.00901)0.964:0.02436,(ASV_2131:0.10742,(((ASV_1319:0.07498,ASV_1984:0.00054)0.973:0.04577,(ASV_1575:0.01824,ASV_2002:0.00332)0.923:0.01793)0.950:0.01891,ASV_1843:0.00554)0.846:0.04769)0.971:0.06503)0.846:0.00054,((ASV_1814:0.00917,(ASV_1913:0.00226,(ASV_1947:0.00948,ASV_2105:0.00054)0.272:0.00238)0.995:0.00054)0.999:0.09039,ASV_2070:0.04579)0.960:0.02625)0.813:0.01629,(((ASV_2124:0.03516,(ASV_1362:0.00466,ASV_1734:0.00420)0.258:0.00698)0.605:0.03957,(ASV_1870:0.04782,ASV_2144:0.04016)0.958:0.06513)0.775:0.01882,((ASV_829:0.05410,(ASV_1739:0.02099,((ASV_1603:0.00054,((ASV_935:0.00055,ASV_1898:0.00258)0.933:0.00791,ASV_1798:0.00276)0.865:0.00520)0.753:0.00394,(ASV_1269:0.00736,ASV_1934:0.02249)0.887:0.01656)0.641:0.01033)0.958:0.03423)0.935:0.04046,((ASV_1579:0.03830,((ASV_1712:0.03192,ASV_2017:0.00374)0.989:0.07020,(ASV_1379:0.02030,ASV_1994:0.02239)0.655:0.00492)0.961:0.05294)0.562:0.00998,ASV_2164:0.07266)0.838:0.01829)0.629:0.02354)0.714:0.01157)0.949:0.03333,((((ASV_1801:0.00054,(ASV_1066:0.00337,ASV_1304:0.01207)0.798:0.00391)0.787:0.00762,(ASV_1779:0.01532,ASV_1488:0.02642)0.801:0.00934)0.988:0.05026,(((ASV_721:0.00055,ASV_1158:0.00220)0.291:0.01272,(ASV_1513:0.00653,(ASV_1433:0.01219,ASV_1743:0.00054)0.896:0.00827)0.661:0.00478)0.952:0.05125,ASV_1157:0.07637)0.726:0.03051)0.000:0.00054,(ASV_2081:0.05776,(ASV_437:0.05067,ASV_1539:0.01358)0.860:0.02147)0.767:0.00861)0.801:0.01971)0.000:0.00054)0.967:0.07095)0.974:0.08016,(ASV_2110:0.06970,(ASV_2112:0.01412,ASV_2121:0.06714)0.821:0.04247)1.000:0.14957)0.167:0.00055)0.854:0.01763,((ASV_2046:0.06913,((ASV_1429:0.00054,(ASV_1550:0.02087,(ASV_323:0.00445,(ASV_145:0.00055,ASV_1690:0.00053)0.922:0.01737)0.833:0.01243)0.888:0.01250)0.992:0.07418,ASV_2139:0.08328)0.833:0.01430)0.573:0.01088,(ASV_1854:0.04202,(ASV_2140:0.05209,((ASV_2042:0.04185,(ASV_754:0.00973,(ASV_2150:0.07250,(ASV_737:0.00055,ASV_1343:0.00209)0.801:0.02924)0.814:0.03545)0.977:0.05620)0.824:0.01754,(ASV_2064:0.07585,(ASV_916:0.01146,(ASV_540:0.00054,(ASV_1479:0.00054,ASV_1681:0.00242)0.807:0.00691)0.675:0.01935)0.710:0.01540)0.399:0.02067)0.956:0.03648)0.704:0.00669)0.766:0.00547)0.780:0.00547)0.757:0.00617,(((((ASV_608:0.00977,((ASV_989:0.01793,ASV_1855:0.00546)0.973:0.02635,(ASV_668:0.00182,(((ASV_844:0.00054,(ASV_345:0.00237,ASV_556:0.00054)0.982:0.01313)0.857:0.01011,ASV_710:0.00053)0.853:0.00498,ASV_265:0.00262)0.923:0.01177)0.806:0.00850)0.854:0.01917)0.993:0.05506,((ASV_1995:0.00560,(ASV_2084:0.02058,ASV_2033:0.00053)0.899:0.01183)0.747:0.01014,(ASV_1923:0.03594,(ASV_1671:0.01097,ASV_1820:0.02076)0.391:0.00541)0.677:0.00820)0.999:0.08063)0.832:0.01418,(ASV_2050:0.09287,(ASV_1572:0.06574,ASV_2156:0.06726)0.988:0.08290)0.721:0.00822)0.735:0.00613,((ASV_832:0.02724,(ASV_1254:0.02328,(((ASV_2095:0.03223,((ASV_1395:0.00405,ASV_1643:0.00107)0.923:0.01456,(ASV_1695:0.01470,ASV_1795:0.03511)0.189:0.00390)0.955:0.02371)0.688:0.00055,ASV_284:0.01758)0.905:0.01057,(((ASV_538:0.00054,ASV_1977:0.00776)0.787:0.00255,ASV_1607:0.00260)0.896:0.00226,ASV_1558:0.00054)0.928:0.01745)0.569:0.00807)0.959:0.02699)0.814:0.01001,(ASV_2108:0.01976,((((((ASV_1228:0.00892,((ASV_1373:0.01172,ASV_1756:0.00609)0.893:0.00905,(((ASV_631:0.00484,ASV_1333:0.01611)0.758:0.00250,ASV_1441:0.00055)0.895:0.00054,ASV_1002:0.00230)0.824:0.00701)0.894:0.01331)0.378:0.01264,(ASV_1358:0.01670,ASV_1437:0.01569)0.951:0.01698)0.215:0.00055,ASV_1250:0.00779)0.907:0.01131,ASV_1214:0.01602)0.939:0.01639,ASV_1605:0.00260)0.000:0.00055,ASV_1261:0.00428)0.957:0.04196)0.989:0.04677)0.914:0.01951)0.903:0.01478,(((((ASV_745:0.00219,ASV_1071:0.00055)0.972:0.03895,((ASV_746:0.00055,ASV_1640:0.03679)0.509:0.00877,((ASV_1024:0.00254,(ASV_918:0.00054,(ASV_1085:0.02605,ASV_1540:0.00773)0.894:0.01540)0.984:0.02511)0.217:0.00054,(ASV_1349:0.00741,ASV_1851:0.00783)0.140:0.00787)0.333:0.02324)0.915:0.01830)0.757:0.00852,(((ASV_1076:0.00961,ASV_1325:0.02939)0.934:0.02450,(((((ASV_583:0.00709,(ASV_521:0.02183,ASV_663:0.00818)0.753:0.00288)0.854:0.00703,(((ASV_641:0.01220,ASV_888:0.00054)0.914:0.00612,(ASV_524:0.00494,((((ASV_464:0.01557,(ASV_574:0.00054,(ASV_529:0.00054,ASV_560:0.00480)0.932:0.00480)0.000:0.00054)0.355:0.00491,ASV_395:0.00053)0.934:0.00487,ASV_498:0.00055)0.851:0.00478,(ASV_231:0.00054,(ASV_298:0.00490,ASV_598:0.00505)0.872:0.00542)0.965:0.01040)0.888:0.00531)0.720:0.00354)0.921:0.00831,((ASV_646:0.00563,(ASV_1004:0.00266,ASV_1627:0.00746)0.987:0.02570)0.803:0.01330,(ASV_742:0.01386,ASV_1238:0.02251)0.789:0.00846)0.855:0.00809)0.765:0.00481)0.803:0.00773,ASV_562:0.01006)0.846:0.00662,ASV_177:0.02033)0.776:0.00054,(((ASV_334:0.00874,(ASV_1457:0.00055,ASV_1948:0.01215)0.995:0.03079)0.606:0.00262,(ASV_1206:0.06449,(ASV_438:0.00054,ASV_780:0.00239)0.693:0.00821)0.993:0.05098)0.821:0.00792,(((((((ASV_1391:0.00475,(ASV_296:0.01807,ASV_564:0.01072)0.887:0.00938)0.743:0.00248,(ASV_628:0.03173,ASV_819:0.02040)0.000:0.00054)0.950:0.01116,((ASV_444:0.00054,(((ASV_244:0.00497,ASV_1056:0.00055)0.971:0.00053,(ASV_1381:0.00054,ASV_1386:0.02524)0.945:0.00969)0.252:0.01832,(ASV_963:0.02627,ASV_1026:0.01521)0.868:0.01342)0.861:0.01207)0.938:0.01253,(((ASV_425:0.01348,ASV_823:0.01482)0.876:0.01501,(ASV_495:0.02101,(ASV_1220:0.00712,ASV_1751:0.01923)0.919:0.01303)0.684:0.00462)0.904:0.01669,(ASV_1060:0.03150,(ASV_471:0.05742,ASV_456:0.00054)0.696:0.01081)0.847:0.00803)0.899:0.00054)0.819:0.00551)0.915:0.00919,((ASV_1874:0.00832,(ASV_1151:0.02163,(ASV_321:0.00242,ASV_1253:0.00053)0.000:0.00055)0.858:0.01026)0.992:0.03338,(((ASV_787:0.00054,ASV_1159:0.01054)0.990:0.03019,(ASV_390:0.00065,(ASV_729:0.01303,ASV_1141:0.00497)0.752:0.00422)0.903:0.01256)0.809:0.00848,(ASV_813:0.00523,ASV_986:0.02403)0.868:0.01323)0.637:0.00331)0.574:0.01502)0.070:0.00054,((ASV_1364:0.00581,(ASV_1396:0.03132,(ASV_312:0.00864,(ASV_261:0.00260,(ASV_1447:0.00055,ASV_1696:0.00237)0.996:0.02744)0.768:0.00431)0.776:0.01345)0.846:0.01958)0.190:0.00386,(((ASV_1486:0.00249,ASV_1508:0.00055)0.834:0.00055,(ASV_851:0.00055,ASV_1613:0.02267)0.968:0.01007)0.946:0.03801,(ASV_1361:0.01932,ASV_1612:0.03084)0.423:0.00664)0.988:0.03210)0.937:0.02917)0.797:0.00271,((ASV_868:0.02401,((ASV_711:0.00054,((ASV_621:0.00054,(ASV_1029:0.01015,ASV_1072:0.00055)0.851:0.00753)0.939:0.00055,(ASV_1242:0.01416,(ASV_291:0.00847,ASV_410:0.00823)0.868:0.00712)0.611:0.01405)0.996:0.02406)0.930:0.01477,(ASV_1098:0.01738,(ASV_702:0.02354,ASV_1070:0.02758)0.000:0.00055)0.354:0.00472)0.301:0.00332)0.836:0.01290,((ASV_959:0.02957,ASV_734:0.02415)0.000:0.00052,((((ASV_550:0.01158,ASV_941:0.04015)0.912:0.02394,ASV_491:0.00451)0.893:0.01361,ASV_782:0.01487)0.726:0.00202,(ASV_399:0.00055,(ASV_432:0.00055,ASV_774:0.00249)0.887:0.00264)0.427:0.00952)0.952:0.01564)0.837:0.01005)0.492:0.00315)0.924:0.00054,((ASV_1063:0.01622,(((((ASV_512:0.00054,(ASV_637:0.01321,ASV_1436:0.00054)0.908:0.00489)0.965:0.01256,(ASV_1626:0.03604,(ASV_954:0.02337,(ASV_476:0.00251,ASV_750:0.00055)0.865:0.00053)0.775:0.00733)0.055:0.00493)0.000:0.00053,(ASV_927:0.01517,(ASV_940:0.02187,(ASV_717:0.03441,ASV_1954:0.01764)0.813:0.01340)0.733:0.00423)0.908:0.01186)0.940:0.01179,ASV_487:0.03832)0.173:0.00312,((ASV_448:0.01855,(ASV_187:0.01252,ASV_1561:0.02145)0.776:0.00863)0.941:0.01884,(ASV_1610:0.01555,(ASV_441:0.00054,(ASV_725:0.01584,ASV_1266:0.00301)0.863:0.00844)0.933:0.01594)0.020:0.00389)0.715:0.00094)0.974:0.02407)0.805:0.00729,((ASV_501:0.02144,((((((ASV_1322:0.00054,(ASV_1675:0.00055,ASV_1788:0.00982)0.975:0.02125)0.999:0.04367,ASV_1344:0.00054)0.968:0.01527,ASV_980:0.00055)0.943:0.01649,ASV_859:0.03087)0.909:0.01399,(((ASV_1295:0.03366,((ASV_1644:0.03207,ASV_1235:0.01797)0.035:0.00511,ASV_168:0.01825)0.819:0.01107)0.730:0.00654,ASV_1203:0.01882)0.627:0.00054,ASV_1397:0.00281)0.735:0.00310)0.745:0.00537,((ASV_1284:0.00940,(ASV_758:0.00791,ASV_1815:0.01316)0.933:0.01230)0.949:0.01666,ASV_1306:0.00678)0.963:0.01838)0.187:0.00590)0.730:0.00054,(ASV_1096:0.00054,(((ASV_1653:0.01284,ASV_1237:0.00766)0.727:0.00471,ASV_317:0.04177)0.282:0.00337,(((ASV_191:0.00732,ASV_635:0.00690)0.966:0.00069,(ASV_405:0.00054,(ASV_40:0.00054,(ASV_165:0.01165,ASV_385:0.00055)0.780:0.00260)0.912:0.00515)0.916:0.00529)0.000:0.00054,(ASV_603:0.01465,ASV_57:0.00539)0.878:0.00531)0.909:0.00748)0.792:0.00274)0.994:0.01779)0.932:0.01026)0.593:0.00054)0.843:0.00720)0.855:0.01363)0.924:0.01888)0.844:0.01598,(((ASV_837:0.00188,ASV_968:0.00305)0.946:0.01647,(ASV_1685:0.03362,ASV_1196:0.02575)0.467:0.01415)0.710:0.00431,(((ASV_357:0.00227,(ASV_759:0.00240,ASV_970:0.00055)0.999:0.00054)0.795:0.00251,(ASV_676:0.01432,ASV_1154:0.00854)0.705:0.00217)0.998:0.04364,(ASV_876:0.00054,((ASV_618:0.00053,ASV_1155:0.00475)0.868:0.00488,ASV_1493:0.00488)0.884:0.00475)0.816:0.00849)0.826:0.00733)0.913:0.01499)0.810:0.01210)0.848:0.03261,(((ASV_1392:0.02791,ASV_1744:0.00640)0.959:0.03233,(ASV_1808:0.01082,(ASV_1027:0.00054,(ASV_196:0.00054,(ASV_428:0.01110,(ASV_917:0.00055,ASV_1263:0.00348)0.751:0.00307)0.971:0.01868)0.913:0.00645)0.957:0.03628)0.731:0.00365)0.981:0.07944,(ASV_2085:0.00054,ASV_2127:0.00312)1.000:0.21291)0.425:0.02059)0.900:0.04794,((((((ASV_1305:0.02106,ASV_1453:0.03100)0.709:0.00699,(ASV_1048:0.01282,ASV_1058:0.02623)0.791:0.00808)0.744:0.00519,(((ASV_1470:0.00054,ASV_1501:0.00499)0.793:0.01602,((((((ASV_1666:0.01166,(ASV_838:0.03037,ASV_2067:0.01323)0.959:0.03005)0.989:0.05929,ASV_1619:0.00398)0.773:0.01609,ASV_1616:0.00054)0.971:0.05194,((ASV_1783:0.00055,(ASV_1464:0.02084,(ASV_1009:0.00471,ASV_1278:0.01593)0.971:0.02818)0.900:0.01077)0.993:0.06584,(ASV_1866:0.03729,(ASV_1536:0.00053,ASV_2051:0.03617)0.850:0.02413)0.500:0.02521)0.684:0.00573)0.981:0.06741,(ASV_515:0.00055,(((ASV_494:0.00551,(ASV_727:0.00055,ASV_1330:0.01021)0.822:0.00480)0.975:0.01460,(ASV_1074:0.01620,((ASV_1135:0.00055,(ASV_1459:0.02056,(ASV_503:0.00421,(ASV_1766:0.01432,(ASV_185:0.00489,ASV_862:0.00054)0.951:0.02004)0.937:0.01626)0.766:0.00588)0.655:0.01744)0.964:0.01567,(((ASV_587:0.00543,(ASV_1401:0.00297,ASV_341:0.03294)0.188:0.01138)0.750:0.00227,(((ASV_708:0.00447,(ASV_1189:0.01325,(ASV_412:0.00055,ASV_594:0.00253)0.932:0.00054)0.430:0.00578)0.869:0.00826,ASV_1062:0.00729)0.829:0.00054,ASV_470:0.00253)0.905:0.00528)0.783:0.00269,ASV_893:0.00054)0.750:0.00275)0.719:0.00799)0.790:0.00055)0.837:0.00673,(ASV_776:0.00054,ASV_1122:0.01024)0.761:0.00102)0.921:0.02467)0.909:0.03413)0.818:0.01456,(ASV_1283:0.00053,ASV_1462:0.01263)0.973:0.03307)0.884:0.02140)0.742:0.00415,(ASV_1088:0.01725,ASV_1500:0.02955)0.869:0.01420)0.578:0.00831)0.868:0.02933,ASV_945:0.03236)0.993:0.04514,(ASV_1101:0.00054,(ASV_48:0.00054,ASV_489:0.00270)0.991:0.02338)0.895:0.01043)0.317:0.00273,ASV_324:0.04077)0.656:0.03014)0.847:0.01664)0.900:0.01614)0.967:0.03163)0.000:0.00055,((((ASV_419:0.00054,((ASV_100:0.00464,ASV_380:0.00054)0.777:0.00214,(ASV_951:0.00054,ASV_1404:0.00927)0.802:0.00483)0.876:0.00471)0.861:0.00358,(ASV_1134:0.01280,(ASV_364:0.00581,(ASV_895:0.00054,(ASV_1664:0.00434,(ASV_803:0.00055,(ASV_790:0.00055,ASV_1620:0.00229)0.903:0.00463)0.911:0.00053)0.771:0.00458)0.942:0.00921)0.701:0.00165)0.959:0.01240)0.895:0.00054,(ASV_760:0.03341,ASV_1114:0.00713)0.789:0.00842)0.651:0.00192,ASV_188:0.00408)0.997:0.05595)0.946:0.02541,(((((((ASV_81:0.00621,(ASV_447:0.00054,(ASV_543:0.00319,ASV_693:0.00055)0.966:0.01293)0.899:0.00689)0.792:0.00627,((ASV_282:0.00055,ASV_1688:0.02013)0.553:0.00144,(((((((ASV_1691:0.02774,ASV_611:0.01111)0.846:0.02249,((ASV_1115:0.00400,(ASV_150:0.00054,((ASV_912:0.00055,ASV_987:0.00235)0.889:0.00691,ASV_2040:0.00543)0.916:0.00055)0.931:0.01398)0.895:0.00903,ASV_1882:0.03849)0.855:0.00796)0.000:0.00054,((ASV_655:0.01067,ASV_880:0.00757)0.884:0.00879,((ASV_1785:0.02924,(ASV_850:0.01366,((((ASV_582:0.00054,(ASV_1875:0.01801,ASV_1809:0.00675)0.973:0.00055)0.886:0.00235,ASV_836:0.00055)0.829:0.00237,(ASV_110:0.00053,ASV_586:0.00965)0.820:0.00238)0.702:0.00054,(ASV_517:0.00875,(ASV_186:0.01154,(ASV_90:0.00055,ASV_1656:0.00237)0.768:0.00356)0.804:0.00552)0.735:0.00427)0.825:0.00901)0.805:0.01147)0.953:0.02490,ASV_546:0.00054)0.735:0.00294)0.686:0.00826)0.126:0.00503,((((ASV_452:0.00231,(ASV_8:0.00055,(ASV_1010:0.00711,ASV_461:0.01849)0.553:0.00054)0.000:0.00053)0.838:0.00234,ASV_1357:0.00234)0.731:0.00054,(((ASV_579:0.01154,(((ASV_1416:0.00453,(ASV_589:0.00053,((ASV_691:0.00053,(ASV_542:0.00457,(ASV_925:0.00455,ASV_908:0.00055)0.000:0.00053)0.819:0.00230)0.784:0.00234,ASV_1268:0.00703)0.773:0.00231)0.938:0.00054)0.000:0.00054,(ASV_1848:0.01210,(((ASV_800:0.00227,(ASV_258:0.00229,ASV_189:0.00055)0.000:0.00053)0.915:0.00212,(ASV_64:0.00055,(ASV_675:0.00228,ASV_1105:0.00055)0.915:0.00211)0.141:0.00229)1.000:0.00055,ASV_69:0.00054)0.795:0.00238)0.782:0.00213)0.957:0.01289,ASV_421:0.00143)0.861:0.00715)0.297:0.00554,ASV_1527:0.02470)0.730:0.00280,ASV_1332:0.02050)0.801:0.00351)0.885:0.00941,(ASV_1207:0.00611,((((ASV_1601:0.01655,(ASV_1566:0.00231,ASV_1592:0.00055)0.922:0.01111)0.768:0.01407,ASV_2082:0.00055)0.000:0.00055,ASV_932:0.01086)0.874:0.00924,(ASV_1745:0.00054,ASV_2055:0.00914)0.969:0.01808)0.814:0.00832)0.873:0.01219)0.599:0.00137)0.922:0.00885,((ASV_788:0.00339,ASV_1562:0.01411)0.833:0.01320,(ASV_1706:0.01709,(ASV_874:0.00054,(ASV_852:0.00458,ASV_1184:0.00055)0.930:0.00460)0.764:0.00284)0.933:0.01385)0.603:0.00194)0.628:0.00511,(((ASV_811:0.00741,((ASV_827:0.00055,(ASV_1326:0.00055,ASV_1819:0.00231)0.993:0.01494)0.925:0.00054,(ASV_348:0.01394,(ASV_690:0.00053,((ASV_338:0.00055,ASV_1722:0.00687)0.000:0.00053,(ASV_1651:0.00055,ASV_797:0.01477)0.545:0.00221)0.982:0.01306)0.503:0.00814)0.882:0.00329)0.771:0.00742)0.850:0.00735,ASV_1204:0.00659)0.875:0.00642,((ASV_504:0.00244,ASV_903:0.00055)0.940:0.01456,((((ASV_944:0.00660,ASV_1312:0.00642)0.986:0.02726,(((ASV_794:0.01773,ASV_1718:0.00322)0.771:0.00577,ASV_630:0.00331)0.852:0.00683,(((((((ASV_27:0.00055,((ASV_233:0.00054,ASV_1356:0.00228)0.819:0.00227,(ASV_146:0.00054,ASV_307:0.00226)0.819:0.00229)0.000:0.00055)1.000:0.00055,ASV_422:0.00209)0.575:0.00456,ASV_554:0.00209)1.000:0.00055,ASV_30:0.00054)0.940:0.00455,(ASV_51:0.00055,(ASV_26:0.00212,(ASV_919:0.00055,(ASV_356:0.00228,ASV_1463:0.00229)0.000:0.00055)0.982:0.00149)1.000:0.00097)0.000:0.00054)0.842:0.00230,(ASV_197:0.00228,ASV_1393:0.00055)0.000:0.00054)0.653:0.00054,(ASV_1896:0.01191,(ASV_1286:0.00054,(ASV_46:0.00230,((ASV_301:0.00055,ASV_1150:0.00225)0.956:0.00909,ASV_1904:0.00292)0.982:0.00194)0.808:0.00233)0.000:0.00054)0.677:0.00918)0.000:0.00239)0.934:0.00943)0.162:0.00314,ASV_1400:0.02340)0.765:0.00364,((ASV_1129:0.00178,(ASV_1673:0.01511,(ASV_1031:0.00602,((ASV_904:0.00228,ASV_1380:0.00055)0.925:0.00738,(ASV_322:0.01617,ASV_453:0.00706)0.655:0.00178)0.773:0.00257)0.764:0.00233)0.860:0.00564)0.769:0.00270,(ASV_1753:0.05477,((ASV_955:0.00130,(ASV_2154:0.00055,ASV_1936:0.00055)1.000:0.00054)0.325:0.01283,((ASV_1939:0.00673,(ASV_1417:0.00228,ASV_1943:0.00053)0.836:0.00055)0.858:0.00755,(ASV_1172:0.00660,ASV_1410:0.00293)0.823:0.00520)0.774:0.00499)0.906:0.01087)0.745:0.00367)0.687:0.00054)0.915:0.01241)0.741:0.00280)0.770:0.00352)0.962:0.02205,(ASV_1012:0.00506,ASV_1065:0.00800)0.924:0.02394)0.779:0.00957)0.923:0.02235)0.932:0.01422,ASV_1764:0.00054)0.924:0.01600,ASV_1509:0.01437)0.926:0.02713,(((ASV_1496:0.00055,ASV_1708:0.02134)0.989:0.03639,((ASV_1713:0.00054,(ASV_1091:0.00931,ASV_1703:0.03727)0.708:0.00663)0.991:0.03659,(ASV_1483:0.00816,(ASV_1212:0.01843,ASV_1318:0.02258)0.175:0.01485)0.278:0.00997)0.038:0.00119)0.877:0.03370,(ASV_2041:0.04767,((ASV_1728:0.00055,ASV_1907:0.01223)0.968:0.03759,((((ASV_961:0.02009,(ASV_1198:0.00478,ASV_1982:0.00055)0.770:0.00368)0.978:0.02603,(((ASV_735:0.01181,ASV_1894:0.02006)0.887:0.01141,(((ASV_570:0.00054,(ASV_271:0.00053,ASV_580:0.00231)0.923:0.00472)0.802:0.00247,(ASV_178:0.00054,(ASV_724:0.00711,ASV_480:0.00054)0.381:0.00482)0.755:0.00221)0.889:0.01279,(ASV_812:0.00873,ASV_1420:0.02194)0.690:0.01010)0.712:0.00178)0.923:0.01272,ASV_1293:0.01399)0.545:0.01038)0.774:0.00053,(ASV_1991:0.02058,((ASV_409:0.00054,ASV_2162:0.00055)0.861:0.01130,ASV_1937:0.01881)0.856:0.00929)0.842:0.00622)0.896:0.00658,((ASV_1524:0.00183,ASV_1860:0.00055)0.987:0.02642,ASV_1804:0.00900)0.738:0.00400)0.787:0.00764)0.954:0.02838)0.882:0.01429)0.940:0.03100)0.998:0.06746,((((((ASV_929:0.00223,ASV_1555:0.00127)0.946:0.01890,((ASV_1327:0.00054,((ASV_1611:0.00054,(ASV_1310:0.00053,(ASV_785:0.00055,ASV_1273:0.00239)0.925:0.00477)0.962:0.00975)0.742:0.01195,(ASV_1251:0.00054,(((ASV_507:0.00055,ASV_1050:0.00729)0.941:0.01004,(ASV_694:0.00054,(((ASV_1345:0.00255,((ASV_982:0.00096,(ASV_260:0.00055,ASV_975:0.00244)0.970:0.00161)0.992:0.01580,(ASV_1117:0.00504,(ASV_755:0.00054,ASV_1850:0.01046)0.880:0.00497)0.939:0.00290)0.683:0.00220)0.752:0.00268,(ASV_1412:0.00054,ASV_1682:0.00754)0.998:0.01842)0.714:0.00496,ASV_937:0.00055)0.819:0.00233)0.868:0.00534)0.544:0.00512,(ASV_633:0.00054,ASV_882:0.00487)0.815:0.00055)0.937:0.01544)0.937:0.01588)0.986:0.02775)0.999:0.09155,ASV_1424:0.00776)0.128:0.00500)0.951:0.01392,ASV_1249:0.02379)0.805:0.00362,(ASV_775:0.00054,ASV_1528:0.00338)0.923:0.00054)0.854:0.01854,(ASV_2007:0.05261,(ASV_1003:0.00054,(ASV_669:0.02571,ASV_1686:0.01296)0.224:0.00463)0.756:0.00491)0.867:0.01288)0.929:0.03259,(((ASV_1945:0.00722,(ASV_2068:0.01118,(ASV_1955:0.00931,ASV_1999:0.01826)0.570:0.01048)0.924:0.02745)0.951:0.03089,((((ASV_293:0.01422,((ASV_485:0.02326,(ASV_1534:0.02500,ASV_1636:0.04701)0.484:0.01385)0.439:0.00567,ASV_988:0.00801)0.971:0.02127)0.872:0.01466,((ASV_316:0.00300,(ASV_388:0.01149,((ASV_202:0.00243,ASV_429:0.00055)0.744:0.00165,(ASV_54:0.00054,(ASV_327:0.00055,ASV_492:0.00242)0.832:0.00239)0.851:0.00579)0.964:0.01752)0.792:0.00520)0.756:0.00361,ASV_443:0.01239)0.768:0.00601)0.160:0.00655,(((ASV_486:0.00228,ASV_1163:0.00055)0.859:0.01482,(ASV_1152:0.00054,(ASV_657:0.04449,ASV_1239:0.00055)0.943:0.00938)0.901:0.02845)0.998:0.05578,ASV_1073:0.01062)0.672:0.00628)0.969:0.04166,((ASV_1915:0.00400,(ASV_1758:0.00145,(ASV_1167:0.00055,ASV_1276:0.03730)0.863:0.00828)0.964:0.02982)0.996:0.04261,(((((ASV_808:0.01164,ASV_1782:0.00084)0.973:0.03904,ASV_477:0.02473)0.896:0.01752,(ASV_1927:0.06518,ASV_1233:0.01637)0.478:0.00428)0.881:0.01589,(ASV_1581:0.05235,(ASV_1244:0.00128,ASV_1502:0.01701)0.853:0.02069)0.608:0.00323)0.692:0.00399,(ASV_2087:0.02319,(ASV_251:0.00055,(((((((ASV_1635:0.00748,(ASV_255:0.00055,ASV_741:0.00244)0.876:0.00515)0.897:0.00519,((ASV_700:0.01066,ASV_1700:0.01176)0.284:0.00465,(ASV_1421:0.00054,ASV_1431:0.01018)0.930:0.00728)0.798:0.00054)0.285:0.00502,ASV_1188:0.00054)0.975:0.01288,ASV_377:0.00055)0.916:0.00472,ASV_19:0.00055)1.000:0.00054,(ASV_160:0.00055,ASV_340:0.00234)0.963:0.01062)0.729:0.00226,((ASV_1033:0.00239,ASV_1769:0.00509)0.871:0.00549,(ASV_138:0.00493,ASV_475:0.00055)0.821:0.00454)0.999:0.03498)0.000:0.00055)0.832:0.00843)0.914:0.01545)0.835:0.00753)0.815:0.01319)0.805:0.04131)0.875:0.02273,(ASV_1856:0.00054,(ASV_1885:0.01101,((ASV_1461:0.00513,ASV_2075:0.04805)1.000:0.11152,ASV_1899:0.00187)0.544:0.00688)0.968:0.02248)1.000:0.08905)0.827:0.01125)0.838:0.01896)0.907:0.02097,((ASV_647:0.03807,ASV_1576:0.02062)1.000:0.13828,((ASV_858:0.01088,(ASV_210:0.00054,ASV_353:0.00324)0.923:0.01423)0.772:0.00704,(((ASV_446:0.00663,ASV_457:0.00054)0.863:0.00055,(ASV_649:0.01890,(ASV_41:0.00901,ASV_253:0.00407)0.326:0.00222)0.967:0.02073)0.979:0.03226,(ASV_56:0.00467,((ASV_431:0.00818,(ASV_565:0.01617,(ASV_1174:0.00054,((ASV_339:0.00972,ASV_1195:0.00054)0.832:0.00646,(ASV_1285:0.00667,ASV_847:0.00639)0.748:0.00323)0.849:0.01751)0.395:0.01900)0.885:0.01166)0.853:0.00878,(((ASV_688:0.01816,ASV_1956:0.02682)0.518:0.01292,ASV_1133:0.00796)0.917:0.02014,ASV_1099:0.00054)0.778:0.00785)0.825:0.00770)0.642:0.00775)0.387:0.00562)0.997:0.07361)0.720:0.00054)0.986:0.02916)0.843:0.01406,(((((((ASV_2052:0.04924,(ASV_393:0.00054,ASV_1993:0.01774)0.975:0.06668)0.881:0.04326,(ASV_2027:0.03243,(ASV_1166:0.02065,ASV_1868:0.05256)1.000:0.36588)0.854:0.05101)0.955:0.05452,(ASV_1039:0.01596,ASV_1864:0.05037)0.886:0.03215)0.952:0.05529,((ASV_1971:0.00808,ASV_2066:0.01077)0.992:0.09535,((((ASV_276:0.01994,((ASV_1485:0.01049,ASV_1823:0.04515)0.063:0.00600,ASV_1741:0.01568)0.767:0.01313)0.922:0.02822,(((ASV_285:0.02586,(ASV_384:0.00141,(((ASV_1185:0.00054,(ASV_674:0.00055,ASV_921:0.00225)0.995:0.01448)0.858:0.00574,((ASV_1571:0.00054,((ASV_1720:0.01863,(ASV_907:0.01929,(ASV_644:0.00326,(ASV_195:0.00994,ASV_463:0.00753)0.877:0.00901)0.637:0.00297)0.642:0.01026)0.985:0.02846,(ASV_974:0.00054,(ASV_714:0.00054,ASV_1106:0.00233)0.863:0.00233)0.281:0.00055)0.887:0.00392)0.976:0.03238,ASV_1177:0.03498)0.865:0.01622)0.687:0.00458,(ASV_946:0.00053,(ASV_846:0.00054,((ASV_467:0.00991,((ASV_699:0.00054,(ASV_798:0.00055,ASV_992:0.00464)0.998:0.02366)0.709:0.02285,(ASV_960:0.02527,ASV_870:0.00934)0.915:0.01252)0.488:0.00447)0.950:0.01598,ASV_1044:0.00054)0.981:0.01136)0.754:0.00229)0.998:0.00167)0.975:0.01885)0.702:0.00304)0.894:0.01000,(ASV_354:0.00054,ASV_1007:0.00664)0.840:0.00944)0.912:0.01440,(((ASV_864:0.00455,(ASV_623:0.00055,ASV_999:0.00457)0.829:0.00055)0.720:0.00128,((ASV_1759:0.02328,ASV_1835:0.02610)0.826:0.00825,(ASV_1625:0.02296,(ASV_1079:0.03074,ASV_1143:0.00844)0.754:0.01341)0.764:0.00624)0.905:0.01094)0.825:0.00659,(ASV_1919:0.03131,ASV_1985:0.02404)0.953:0.02287)0.636:0.00239)0.872:0.01847)0.952:0.04203,((ASV_653:0.07813,(ASV_1721:0.04768,ASV_2056:0.04083)0.673:0.01879)0.862:0.01539,((((ASV_2080:0.09392,ASV_1978:0.01433)0.201:0.01060,ASV_1223:0.00327)0.977:0.02732,((ASV_1892:0.00457,ASV_2132:0.00219)0.986:0.02490,(ASV_1623:0.02601,(ASV_472:0.02713,ASV_2005:0.00300)0.900:0.01632)0.854:0.01320)0.922:0.01312)0.884:0.01184,(((((ASV_1307:0.01486,ASV_1484:0.02878)0.057:0.00565,(ASV_1535:0.02243,ASV_2022:0.00053)0.956:0.02408)0.956:0.02793,((ASV_1777:0.06671,(ASV_366:0.00771,ASV_1791:0.00646)0.861:0.01164)0.975:0.03329,(ASV_328:0.01591,ASV_706:0.02643)0.963:0.03042)0.232:0.00135)0.564:0.00730,ASV_712:0.00054)0.974:0.01666,((ASV_2125:0.00219,(ASV_1828:0.02549,(ASV_692:0.01882,ASV_1980:0.00969)0.840:0.01529)0.654:0.00666)0.643:0.00424,ASV_1967:0.07783)0.951:0.02204)0.731:0.00055)0.998:0.06084)0.000:0.00053)0.905:0.03429,((ASV_1990:0.13331,((ASV_1092:0.06206,ASV_1925:0.00662)0.948:0.03980,(ASV_1897:0.02614,(ASV_1087:0.00055,ASV_2123:0.00053)0.989:0.06943)0.942:0.04220)0.696:0.00725)0.329:0.01551,(ASV_2149:0.11238,((ASV_1543:0.01115,ASV_1932:0.01894)0.960:0.00055,((ASV_1976:0.01280,ASV_2146:0.01806)0.973:0.04133,((ASV_1182:0.00877,(ASV_997:0.00054,ASV_1903:0.01200)0.981:0.01728)0.729:0.00188,((ASV_315:0.01515,ASV_1449:0.02252)0.871:0.01186,(((ASV_1173:0.00897,(ASV_670:0.00881,ASV_1219:0.00432)0.770:0.00830)0.946:0.01204,(ASV_1241:0.00362,(ASV_1757:0.01266,ASV_1974:0.04331)0.771:0.01650)0.325:0.00099)0.902:0.00933,ASV_347:0.01985)0.863:0.00531)0.000:0.00055)0.998:0.06190)0.619:0.01068)0.399:0.01905)0.468:0.00833)0.863:0.02294)0.947:0.04434)0.868:0.03597)0.799:0.05766,(ASV_2116:0.06563,ASV_2122:0.05466)0.987:0.13970)0.753:0.02285,((ASV_1715:0.01228,((ASV_1669:0.02195,(ASV_1729:0.00054,((ASV_1240:0.00321,ASV_1911:0.00054)0.951:0.00649,(ASV_1705:0.03114,ASV_1922:0.01010)0.000:0.00055)0.922:0.00294)0.412:0.01199)0.847:0.01078,(ASV_1776:0.00054,(ASV_1742:0.01954,ASV_1794:0.01372)0.879:0.00781)0.985:0.02723)0.776:0.00603)1.000:0.13025,(((ASV_2115:0.03982,ASV_2135:0.13857)0.884:0.03902,((((ASV_2147:0.06913,(ASV_2079:0.03190,(ASV_1654:0.00949,ASV_2096:0.03101)0.966:0.03553)0.846:0.02018)0.936:0.03559,(ASV_1781:0.06851,(ASV_1755:0.06768,ASV_2059:0.12573)0.405:0.02686)0.958:0.05282)0.971:0.09132,(ASV_1570:0.07140,(ASV_2029:0.09941,ASV_2107:0.06508)0.999:0.15769)0.766:0.02980)0.910:0.02631,(((ASV_715:0.00054,(ASV_469:0.00054,(ASV_845:0.00205,ASV_873:0.00266)0.151:0.00235)0.939:0.00657)0.930:0.00504,(ASV_2015:0.01755,(ASV_539:0.02121,ASV_1950:0.00726)0.839:0.00737)0.331:0.00488)0.996:0.12938,((ASV_1363:0.23267,((ASV_2158:0.13177,((((ASV_1701:0.01010,((((((((ASV_533:0.00679,(ASV_361:0.00699,((ASV_696:0.00353,ASV_135:0.00724)0.795:0.00345,(ASV_588:0.00055,ASV_1765:0.00680)0.000:0.00055)0.328:0.00055)0.000:0.00055)0.899:0.00695,ASV_42:0.01784)0.769:0.00342,ASV_484:0.00055)1.000:0.00054,(ASV_1413:0.03308,ASV_416:0.00876)0.495:0.01330)0.886:0.00690,(ASV_530:0.01348,((ASV_979:0.01782,(ASV_2060:0.02850,(ASV_1265:0.02807,ASV_1426:0.00915)0.739:0.00394)0.875:0.01733)0.917:0.01555,ASV_1103:0.00471)0.773:0.00593)0.784:0.00384)0.895:0.00712,((ASV_320:0.00054,(ASV_263:0.00055,ASV_1390:0.03434)0.787:0.00308)0.994:0.02341,ASV_1067:0.01043)0.404:0.00055)0.962:0.01298,ASV_362:0.01025)0.881:0.00630,ASV_1557:0.00337)0.863:0.00650)0.812:0.00601,ASV_2013:0.02981)0.963:0.01811,(((ASV_1731:0.01051,ASV_1641:0.02818)0.538:0.00322,(((ASV_1302:0.00663,ASV_1997:0.00628)0.976:0.02169,ASV_1778:0.00054)0.924:0.01025,ASV_1586:0.00306)0.864:0.01036)1.000:0.08633,(ASV_1423:0.00055,(((((((ASV_561:0.00055,ASV_638:0.01337)0.916:0.00636,(ASV_350:0.00055,(ASV_505:0.00256,(((ASV_1724:0.00054,((((ASV_1324:0.00712,ASV_1474:0.01746)0.906:0.01245,(((ASV_606:0.01463,ASV_1290:0.00992)0.998:0.03795,ASV_12:0.00055)0.756:0.00324,((((ASV_855:0.00739,(ASV_1749:0.02804,ASV_1831:0.00324)0.666:0.01503)0.798:0.00597,((((ASV_180:0.00055,ASV_619:0.00327)0.000:0.00054,(ASV_786:0.00055,ASV_1580:0.02097)0.858:0.00627)0.928:0.01021,(ASV_662:0.00325,ASV_1568:0.02882)0.903:0.01010)0.917:0.00619,(ASV_1068:0.01297,(ASV_771:0.01370,ASV_807:0.00054)0.897:0.00693)0.258:0.00054)0.951:0.01751)0.798:0.00622,(ASV_531:0.00054,(ASV_1323:0.00994,ASV_1146:0.00329)0.792:0.00330)0.819:0.00658)0.906:0.01033,ASV_17:0.00055)0.000:0.00053)0.837:0.00837)0.781:0.00576,ASV_826:0.00055)0.749:0.00331,ASV_82:0.00654)0.999:0.03541)0.957:0.02404,(ASV_835:0.00682,ASV_900:0.00336)0.882:0.01351)0.968:0.02600,ASV_88:0.00055)0.982:0.01647)1.000:0.00068)0.000:0.00054)0.975:0.01351,ASV_683:0.00053)0.979:0.01671,ASV_1350:0.00055)0.913:0.01392,(ASV_673:0.00054,(ASV_1149:0.01753,(ASV_581:0.00316,ASV_1770:0.00054)0.981:0.03178)0.014:0.00630)0.897:0.01025)0.809:0.00618,ASV_1209:0.00055)0.883:0.01160,(ASV_1473:0.00532,ASV_1498:0.00412)0.995:0.03704)0.891:0.01195)0.950:0.02240)0.841:0.00798)0.760:0.00348,(((((ASV_114:0.00055,ASV_848:0.00320)0.939:0.01570,(ASV_1162:0.00300,ASV_1257:0.00858)0.817:0.00438)0.845:0.01041,ASV_590:0.00636)0.339:0.00053,ASV_1845:0.01660)0.820:0.00320,ASV_259:0.00053)0.747:0.00264)0.841:0.03466)0.832:0.02465,ASV_1083:0.30502)0.000:0.00054)0.999:0.23422,((ASV_2000:0.02450,((ASV_1949:0.01555,(ASV_1351:0.05047,(ASV_1142:0.01133,ASV_1852:0.00055)0.303:0.02054)0.925:0.01813)0.584:0.01034,((ASV_1876:0.03283,(ASV_842:0.00213,(ASV_1595:0.01085,ASV_1629:0.00151)0.998:0.04301)0.591:0.00784)0.754:0.00828,((ASV_1822:0.00055,(ASV_1334:0.00432,ASV_1314:0.01701)0.865:0.00497)1.000:0.03069,ASV_1430:0.00053)0.782:0.00722)0.897:0.01882)0.906:0.02100)0.982:0.06831,((ASV_1394:0.09011,((ASV_1190:0.00054,ASV_1906:0.01291)0.927:0.03376,((ASV_1805:0.00929,(ASV_1084:0.00314,ASV_1469:0.01838)0.617:0.00505)0.861:0.00935,(ASV_1670:0.00475,ASV_1763:0.05014)0.778:0.00627)0.792:0.01389)0.964:0.04988)0.933:0.04287,((ASV_2099:0.02160,(ASV_1780:0.00054,(ASV_1768:0.00055,(ASV_2028:0.01566,(ASV_887:0.00310,ASV_1811:0.00663)0.286:0.00751)0.880:0.01276)0.993:0.04165)0.733:0.00447)0.971:0.03962,((((ASV_1901:0.00648,(ASV_1262:0.03644,ASV_2019:0.01725)0.686:0.00380)1.000:0.08198,(ASV_1313:0.02869,((ASV_1165:0.01327,(ASV_1444:0.01840,(ASV_969:0.00777,ASV_1787:0.02489)0.444:0.00449)0.775:0.00650)0.967:0.02278,ASV_309:0.02296)0.748:0.00447)0.910:0.01111)0.000:0.00055,(ASV_1983:0.04069,(((ASV_174:0.00223,ASV_304:0.00054)0.979:0.01684,((ASV_1156:0.01989,(ASV_213:0.00054,(ASV_544:0.00748,(ASV_398:0.00242,(ASV_241:0.00229,ASV_520:0.00054)0.868:0.00465)0.864:0.00476)0.288:0.00422)0.947:0.02156)0.751:0.01118,(((((ASV_815:0.00054,((ASV_573:0.00054,(ASV_86:0.00055,ASV_372:0.00237)0.849:0.00235)0.770:0.00298,(ASV_527:0.00531,(ASV_1127:0.00508,(ASV_1113:0.00054,ASV_1516:0.00193)0.709:0.00963)0.817:0.00541)0.852:0.00715)0.841:0.00495)0.859:0.00054,((ASV_614:0.00055,ASV_1445:0.00240)0.886:0.01135,(ASV_156:0.00270,(ASV_1271:0.00561,(ASV_96:0.00264,ASV_270:0.00229)0.983:0.01341)0.880:0.01110)0.769:0.00519)0.955:0.02000)0.896:0.00939,ASV_1132:0.00055)0.754:0.00244,ASV_198:0.01012)0.946:0.00982,ASV_1138:0.00053)0.417:0.00542)0.771:0.00495)0.888:0.00053,ASV_2074:0.06189)0.848:0.00938)0.709:0.00683)0.896:0.01357,ASV_645:0.04276)0.609:0.00248)0.734:0.01177)0.781:0.01490)0.919:0.04341)0.200:0.01276)0.942:0.04294)0.945:0.04677)0.971:0.05890,((((ASV_1844:0.00054,(ASV_2043:0.00629,(ASV_1180:0.00332,((ASV_1047:0.00053,(ASV_877:0.01410,ASV_956:0.01382)0.935:0.01070)0.924:0.00671,ASV_1710:0.00334)0.000:0.00054)0.981:0.02180)0.901:0.03813)0.973:0.05144,(ASV_652:0.03212,(ASV_563:0.11070,((ASV_730:0.00054,(ASV_1560:0.02836,ASV_1959:0.08437)0.915:0.02015)0.793:0.02008,(ASV_1041:0.00054,(ASV_769:0.00054,ASV_1476:0.01418)0.903:0.00663)0.849:0.00054)0.931:0.01680)0.426:0.00145)0.949:0.05489)0.872:0.04290,(ASV_2120:0.28222,(ASV_2006:0.03415,ASV_2024:0.04935)0.971:0.07788)0.611:0.02252)0.637:0.04130,(((ASV_1553:0.00668,ASV_2058:0.00054)1.000:0.10428,(ASV_1707:0.10910,((ASV_1958:0.00055,(ASV_308:0.02002,(ASV_1059:0.00055,ASV_1455:0.00646)0.773:0.00321)0.353:0.00327)0.979:0.04468,(ASV_875:0.06749,ASV_1869:0.03772)0.956:0.05185)0.717:0.01386)0.793:0.01489)0.844:0.02037,(((ASV_1935:0.12315,(ASV_1530:0.01236,ASV_1810:0.00862)0.925:0.02889)0.808:0.01762,(ASV_1684:0.20059,(ASV_2093:0.05584,ASV_2104:0.10889)0.941:0.06427)0.862:0.05877)0.754:0.01277,(ASV_547:0.04881,(((ASV_1563:0.01033,(ASV_1531:0.02203,(ASV_1451:0.03826,ASV_1679:0.01154)0.740:0.00378)0.752:0.00330)0.756:0.00609,(ASV_1723:0.05490,((ASV_1013:0.04610,(ASV_1839:0.00856,ASV_2037:0.05029)0.909:0.03427)0.960:0.04572,((ASV_1584:0.05680,(ASV_1883:0.06347,(ASV_1123:0.02349,ASV_1667:0.01499)0.362:0.00476)0.978:0.05641)0.683:0.00055,((ASV_1617:0.00054,(ASV_1354:0.03996,ASV_2018:0.01167)0.474:0.01390)0.914:0.01811,(((ASV_1137:0.00311,(ASV_967:0.00632,ASV_1963:0.00055)0.999:0.00054)0.128:0.00636,(ASV_454:0.00579,ASV_2148:0.00055)0.000:0.00050)0.976:0.03885,(ASV_1678:0.03914,ASV_1773:0.01608)0.973:0.04405)0.923:0.02147)0.896:0.02285)0.301:0.00798)0.935:0.02340)0.500:0.00208)0.774:0.01476,(((((ASV_1231:0.04562,(ASV_1491:0.01816,ASV_1772:0.01681)0.692:0.01892)0.279:0.00892,ASV_1836:0.04366)0.316:0.00486,ASV_1399:0.01578)0.813:0.01073,(ASV_1328:0.00960,ASV_1387:0.00790)0.983:0.03586)0.932:0.01562,(((ASV_890:0.01050,ASV_1028:0.01348)0.754:0.00331,(((ASV_256:0.00643,ASV_777:0.01043)0.789:0.00480,(((ASV_1187:0.00765,(ASV_190:0.00246,ASV_1370:0.00529)0.866:0.00917)0.770:0.00426,(ASV_1148:0.02919,ASV_169:0.00513)0.735:0.00383)0.816:0.00732,ASV_1176:0.00312)0.799:0.00701)0.843:0.00730,((ASV_516:0.00055,ASV_1440:0.00721)0.957:0.02370,(ASV_891:0.00685,ASV_942:0.01804)0.736:0.01391)0.797:0.00722)0.766:0.00490)0.779:0.00347,(ASV_682:0.01364,(ASV_192:0.00055,ASV_1136:0.00425)0.880:0.00994)0.769:0.00350)0.465:0.00480)0.829:0.01167)0.837:0.01427)0.946:0.03022)0.621:0.01405)0.960:0.03981)0.691:0.01906)0.963:0.03517)0.118:0.00054)0.000:0.00054,(((((ASV_1282:0.01831,((((((ASV_881:0.01247,ASV_1213:0.01121)0.892:0.01166,((ASV_335:0.00055,ASV_1075:0.00318)0.885:0.01389,(ASV_1957:0.03962,ASV_883:0.01545)0.634:0.01486)0.942:0.01563)0.765:0.00570,((ASV_828:0.00324,ASV_1365:0.00970)0.784:0.00334,(ASV_483:0.00331,(ASV_966:0.01678,(ASV_820:0.00055,ASV_934:0.00649)0.413:0.00055)0.219:0.00664)0.917:0.01015)0.797:0.00323)0.964:0.00053,(ASV_1545:0.00055,ASV_1792:0.00317)0.991:0.02320)0.914:0.00635,(ASV_400:0.00652,ASV_292:0.01049)0.754:0.00277)0.814:0.00563,(ASV_661:0.00055,ASV_886:0.00924)0.765:0.00447)0.810:0.01208)0.954:0.05130,(ASV_2069:0.04622,(ASV_2020:0.01512,ASV_2102:0.06898)0.906:0.03505)0.997:0.11869)0.834:0.02533,((((((ASV_962:0.03680,ASV_1827:0.02209)0.905:0.02278,(ASV_2100:0.08590,ASV_2152:0.10844)0.607:0.00922)0.980:0.06765,(ASV_2101:0.04102,ASV_2142:0.08293)0.939:0.05295)0.588:0.01378,ASV_2145:0.10952)0.902:0.03018,((ASV_1746:0.01895,(ASV_1069:0.00055,ASV_1526:0.00324)0.839:0.00971)0.929:0.06000,(ASV_2016:0.12228,(ASV_1186:0.04952,(ASV_1544:0.12860,ASV_1938:0.01096)0.581:0.02149)0.869:0.02938)0.831:0.02128)0.829:0.02294)0.827:0.01469,(ASV_1833:0.01250,(ASV_1775:0.01544,((ASV_1100:0.00055,ASV_1179:0.00250)0.700:0.00808,(ASV_152:0.00872,ASV_843:0.01374)0.952:0.02528)0.979:0.04291)0.448:0.00239)1.000:0.16481)0.751:0.00898)0.914:0.01702,(((((((ASV_1587:0.01114,(ASV_1389:0.07575,(ASV_1000:0.03251,((ASV_1057:0.03861,(ASV_1717:0.08092,ASV_1900:0.06610)0.937:0.05594)0.867:0.02816,(ASV_965:0.00055,(ASV_474:0.00997,ASV_1475:0.01080)0.916:0.01465)0.770:0.00864)0.787:0.00730)0.154:0.00459)0.712:0.00478)0.883:0.01293,(ASV_1378:0.03190,((ASV_1930:0.00054,ASV_2073:0.00324)0.998:0.08646,ASV_1621:0.02315)0.946:0.03502)0.879:0.01636)0.260:0.00670,(ASV_860:0.01453,(ASV_1966:0.11948,ASV_936:0.03869)0.846:0.03146)0.906:0.02160)0.896:0.03631,ASV_2163:0.08187)0.969:0.04911,(((ASV_1981:0.04678,((ASV_1279:0.01426,ASV_1609:0.00054)0.902:0.01598,(((ASV_1144:0.00332,ASV_1606:0.00766)0.979:0.03563,(ASV_831:0.00054,ASV_1089:0.03859)0.740:0.00714)0.944:0.02627,(ASV_2119:0.03878,ASV_1638:0.06066)0.840:0.01494)0.815:0.01268)0.861:0.03109)0.615:0.04514,ASV_1489:0.02066)0.962:0.05159,((ASV_1789:0.00053,ASV_1944:0.02531)0.978:0.03991,((((ASV_1468:0.00695,ASV_1633:0.02158)0.959:0.03397,((ASV_1248:0.03028,((ASV_224:0.00054,ASV_1309:0.00325)0.937:0.02481,(ASV_1434:0.02180,(ASV_1368:0.01853,ASV_1458:0.01043)0.450:0.00899)0.884:0.02015)0.855:0.03066)0.994:0.06105,(ASV_1015:0.04303,(ASV_1467:0.00053,ASV_1747:0.01331)0.896:0.02540)0.811:0.01663)0.938:0.03679)0.841:0.01821,(ASV_1604:0.01292,ASV_2090:0.03043)0.665:0.00055)0.941:0.05216,((((ASV_1495:0.01606,ASV_1655:0.01530)0.843:0.01439,(ASV_1716:0.04759,((ASV_510:0.02196,ASV_898:0.02641)0.733:0.01178,((ASV_642:0.00749,(ASV_1078:0.05029,ASV_993:0.00758)0.927:0.01901)0.917:0.02810,(ASV_567:0.01211,((ASV_275:0.00724,(ASV_536:0.00055,(ASV_455:0.00680,ASV_440:0.03108)0.763:0.00376)0.951:0.01084)0.916:0.00192,(ASV_601:0.00352,ASV_762:0.00055)0.976:0.00171)0.935:0.02356)0.738:0.00929)0.493:0.01402)0.961:0.04479)0.940:0.02709)0.804:0.01865,((ASV_1886:0.06710,(ASV_1338:0.01647,ASV_1646:0.02942)0.752:0.00863)0.774:0.00760,((ASV_1506:0.02226,ASV_1537:0.02318)0.880:0.02093,(ASV_2077:0.02156,(ASV_1645:0.00319,(ASV_920:0.00055,ASV_911:0.00329)0.888:0.00054)0.784:0.00795)0.937:0.03807)0.711:0.02970)0.932:0.02678)0.940:0.03950,((ASV_1533:0.08188,ASV_1908:0.05338)0.768:0.01378,((((ASV_1337:0.05659,(((((ASV_720:0.02158,ASV_810:0.01115)0.799:0.00055,(ASV_599:0.00444,ASV_1011:0.02206)0.873:0.00816)0.912:0.01518,((ASV_212:0.02323,ASV_627:0.03024)0.335:0.00445,(ASV_872:0.00054,(ASV_609:0.02052,ASV_600:0.05231)0.131:0.01539)0.980:0.02751)0.939:0.01945)0.736:0.00730,(ASV_709:0.00956,((ASV_1647:0.04952,(ASV_913:0.00053,ASV_1341:0.00332)0.678:0.00512)0.985:0.06282,ASV_1095:0.03416)0.915:0.03355)0.940:0.03029)0.638:0.02204,((ASV_687:0.01015,(ASV_818:0.03630,ASV_1109:0.03059)0.907:0.02131)0.971:0.03150,((ASV_365:0.01153,ASV_632:0.00911)0.960:0.02443,(ASV_889:0.02841,ASV_1377:0.00054)0.589:0.03989)0.865:0.01143)0.143:0.00061)0.814:0.00982)0.945:0.02105,ASV_1552:0.03153)0.801:0.01210,ASV_481:0.04011)0.732:0.00728,ASV_1277:0.08183)0.692:0.02007)0.916:0.03788)0.885:0.02817)0.852:0.01826)0.847:0.01986)0.891:0.02396)0.627:0.00847,((ASV_2091:0.13563,(ASV_1940:0.18182,ASV_2053:0.11683)0.000:0.00525)0.992:0.12450,ASV_2092:0.15089)0.559:0.00054)0.897:0.02119,((((((ASV_1529:0.00625,(ASV_1116:0.00055,(ASV_1859:0.00630,(ASV_1665:0.01138,ASV_705:0.00953)0.767:0.00391)0.998:0.03408)0.793:0.01484)0.987:0.05547,((ASV_681:0.00221,(ASV_996:0.00659,ASV_1881:0.00053)0.975:0.02695)0.902:0.03675,(((ASV_1211:0.00053,ASV_1628:0.02071)0.974:0.02136,(ASV_753:0.00332,ASV_1301:0.00054)0.081:0.00055)0.802:0.00319,ASV_749:0.00054)0.779:0.01334)0.957:0.04009)0.759:0.01329,(((ASV_1371:0.03565,(((ASV_1018:0.00370,(ASV_617:0.00330,(ASV_1460:0.02188,ASV_163:0.00055)0.000:0.00053)0.759:0.00353)0.998:0.03657,ASV_1308:0.00054)0.821:0.00354,ASV_686:0.00055)0.890:0.01785)0.995:0.06464,(((ASV_764:0.00054,ASV_840:0.00327)0.954:0.03179,(((ASV_1077:0.02005,(ASV_1597:0.06472,(ASV_1111:0.01143,(ASV_1093:0.00448,ASV_871:0.12970)0.760:0.00738)0.843:0.01553)0.845:0.01445)0.683:0.01140,(((ASV_87:0.03701,ASV_346:0.00235)0.955:0.03463,(ASV_500:0.00054,(ASV_1225:0.01636,ASV_1519:0.00055)0.999:0.05486)0.261:0.00853)0.965:0.04278,(ASV_906:0.02342,(ASV_205:0.00055,ASV_660:0.00349)0.974:0.04894)0.832:0.02165)0.859:0.01604)0.782:0.01058,(ASV_1884:0.00217,ASV_2098:0.00771)0.996:0.07901)0.916:0.02380)0.830:0.01778,(ASV_1517:0.02237,(ASV_1748:0.02259,ASV_1752:0.00386)0.994:0.06179)0.874:0.02207)0.560:0.01160)0.116:0.00646,(ASV_490:0.03893,ASV_1909:0.10743)0.865:0.02459)0.889:0.02648)0.974:0.06127,(ASV_2134:0.16424,(((ASV_1797:0.08009,ASV_2076:0.02523)0.744:0.00827,(ASV_2010:0.03188,(((ASV_2062:0.00486,ASV_731:0.09633)0.944:0.05801,ASV_1960:0.00054)0.609:0.02017,ASV_1837:0.00054)0.996:0.08787)0.894:0.03426)0.817:0.01861,((ASV_1709:0.02703,(ASV_1692:0.07903,ASV_1847:0.01141)0.816:0.02167)0.857:0.01641,(ASV_1863:0.03193,((ASV_2057:0.05155,(ASV_2088:0.00682,ASV_2103:0.03854)0.838:0.01735)0.960:0.05979,(ASV_1951:0.00756,(ASV_1905:0.04367,ASV_1921:0.02994)0.944:0.03471)0.685:0.00430)0.888:0.03150)0.926:0.03184)0.895:0.02458)0.770:0.01706)0.626:0.03224)0.920:0.04426,((ASV_1916:0.02269,(ASV_2030:0.00908,(ASV_1439:0.02104,ASV_1889:0.00836)0.862:0.01163)0.772:0.01097)0.975:0.10907,ASV_2157:0.06383)0.448:0.02232)0.000:0.00427,((ASV_1658:0.12205,(ASV_2128:0.05747,(((ASV_671:0.05928,(ASV_1614:0.03935,ASV_2071:0.02354)0.930:0.04180)0.966:0.05658,(((((ASV_1348:0.00610,ASV_1051:0.02140)0.480:0.00614,(ASV_1565:0.00525,ASV_1210:0.02894)0.608:0.00359)0.889:0.01440,((((ASV_4:0.00054,ASV_1471:0.02142)0.888:0.00492,(ASV_1456:0.00055,ASV_1725:0.00484)0.871:0.00478)0.932:0.00749,(ASV_626:0.00055,ASV_1630:0.00999)0.769:0.00254)0.840:0.00758,(ASV_140:0.00518,(ASV_701:0.00991,ASV_1215:0.00054)0.762:0.00220)0.780:0.00261)0.884:0.01391)0.487:0.01102,ASV_740:0.01086)0.857:0.02089,ASV_1887:0.10927)0.326:0.01840)0.429:0.02377,(ASV_1499:0.00055,(ASV_433:0.00055,(ASV_248:0.00051,ASV_605:0.00479)1.000:0.04204)0.531:0.00149)0.984:0.07359)0.661:0.00672)0.000:0.04887)0.000:0.00623,(ASV_1680:0.02000,(ASV_2011:0.02540,(ASV_2003:0.00053,(ASV_1683:0.00481,ASV_1750:0.01331)0.837:0.00642)0.997:0.00054)0.990:0.11725)0.991:0.09667)0.316:0.03081)0.638:0.02918)0.918:0.02359)0.763:0.00668,(((((ASV_2133:0.04099,((ASV_1061:0.00053,(ASV_1492:0.00054,(ASV_1128:0.00052,ASV_1878:0.00667)0.834:0.00331)0.965:0.01027)0.172:0.00317,ASV_1510:0.00054)0.998:0.10462)0.955:0.05996,(ASV_2159:0.10373,((ASV_72:0.00054,(ASV_31:0.00242,ASV_1511:0.00241)0.804:0.00240)0.946:0.01840,((ASV_947:0.00054,(ASV_557:0.00241,(ASV_833:0.00479,ASV_718:0.00055)0.000:0.00055)0.796:0.00240)0.658:0.00054,(ASV_59:0.00751,(ASV_722:0.00055,ASV_1164:0.00200)0.975:0.01712)0.672:0.00753)0.560:0.00202)0.962:0.08022)0.710:0.01783)0.894:0.04191,(((((ASV_1259:0.01757,(ASV_1104:0.00054,ASV_1796:0.01767)0.731:0.00482)0.259:0.01913,((ASV_1321:0.05209,(ASV_337:0.00331,(ASV_332:0.00054,(ASV_1131:0.00338,((ASV_525:0.00129,((ASV_1224:0.01267,(ASV_28:0.00331,ASV_596:0.00054)0.891:0.00971)0.764:0.01279,(ASV_44:0.00055,(ASV_1218:0.00365,(ASV_1274:0.01373,ASV_1227:0.00055)0.041:0.00301)0.995:0.02618)0.650:0.00054)0.810:0.00220)0.842:0.00666,((ASV_1871:0.02052,ASV_1969:0.00055)0.778:0.00351,(((ASV_16:0.00054,ASV_654:0.00336)0.107:0.00101,ASV_1532:0.03354)0.655:0.00996,(ASV_528:0.01030,ASV_824:0.01041)0.739:0.00373)0.720:0.00302)0.868:0.00702)0.871:0.00681)0.880:0.00677)0.000:0.00055)0.936:0.01936)0.145:0.00054,ASV_1711:0.00839)0.947:0.02801)0.963:0.04127,(ASV_1298:0.03210,(ASV_821:0.00832,(((ASV_243:0.00054,(ASV_344:0.00053,ASV_595:0.00667)0.910:0.00676)0.870:0.00676,ASV_809:0.00325)0.157:0.00562,ASV_575:0.00807)0.860:0.01714)0.969:0.03463)0.715:0.01155)0.655:0.01770,(ASV_1689:0.05468,(((ASV_772:0.00053,(((ASV_352:0.00305,ASV_1222:0.00054)0.990:0.02759,ASV_1053:0.01309)0.395:0.00292,((((ASV_751:0.00055,ASV_1054:0.01667)0.885:0.00776,ASV_268:0.01600)0.739:0.00378,ASV_953:0.01993)0.088:0.00658,ASV_360:0.00368)0.988:0.02772)0.317:0.00054)0.842:0.00631,ASV_249:0.01750)0.754:0.00549,ASV_1288:0.01151)0.993:0.05391)0.641:0.00634)0.954:0.04413,(ASV_1303:0.06596,ASV_1300:0.04775)0.741:0.03342)0.000:0.00055)0.751:0.01203,(((((ASV_1989:0.03596,ASV_2111:0.00054)0.994:0.05909,ASV_1383:0.01535)0.692:0.01570,ASV_1385:0.00800)0.486:0.02073,((ASV_1287:0.02074,ASV_1442:0.00055)0.921:0.01448,(ASV_1197:0.00869,(ASV_1367:0.00320,(ASV_1569:0.00055,ASV_1661:0.00335)0.993:0.00054)0.601:0.01264)0.990:0.03799)0.000:0.00055)0.995:0.09065,((ASV_1888:0.00052,ASV_1917:0.00299)1.000:0.09573,(((ASV_1564:0.00053,ASV_2044:0.08997)0.796:0.00767,ASV_2089:0.02226)0.668:0.00983,ASV_1838:0.00456)0.921:0.02889)0.817:0.01922)0.902:0.02418)0.882:0.01808,(((ASV_1946:0.04558,(ASV_1663:0.05558,((ASV_1512:0.01929,(ASV_1406:0.00860,ASV_1600:0.04174)0.056:0.01437)0.051:0.00641,((ASV_1450:0.00743,ASV_1547:0.00054)0.689:0.01840,(ASV_1578:0.00054,ASV_1841:0.02358)0.985:0.03766)0.848:0.01569)0.394:0.00804)0.967:0.03548)0.897:0.01897,((ASV_1230:0.04188,ASV_1650:0.00929)0.714:0.02094,ASV_1867:0.07733)0.867:0.02219)0.757:0.01577,(ASV_1080:0.02744,(((ASV_841:0.01425,(ASV_1422:0.00524,((ASV_238:0.00621,ASV_584:0.00054)0.822:0.00938,(ASV_610:0.00052,((ASV_532:0.00331,ASV_757:0.00338)0.829:0.00324,(ASV_704:0.00055,(ASV_378:0.00338,(ASV_396:0.00335,(ASV_381:0.00055,ASV_620:0.00332)0.000:0.00054)0.770:0.00330)0.897:0.00697)0.000:0.00055)0.947:0.01596)0.645:0.00723)0.804:0.00601)0.862:0.00932)0.923:0.02382,((ASV_726:0.03165,ASV_1199:0.01300)0.913:0.02526,ASV_1025:0.02314)0.207:0.00361)0.935:0.02773,(ASV_1331:0.05524,(ASV_2012:0.03015,(ASV_1942:0.01370,ASV_2026:0.00054)0.764:0.01085)0.994:0.08082)0.264:0.01131)0.682:0.01959)0.702:0.02228)0.969:0.05757)0.768:0.00130)0.932:0.01685)0.992:0.04935)0.878:0.02328)0.812:0.02393)0.840:0.03501,(ASV_2151:0.10983,(ASV_2023:0.00718,ASV_2065:0.00062)1.000:0.49530)0.938:0.15656)0.656:0.02166,(((ASV_1082:0.01008,(ASV_257:0.00341,ASV_977:0.00332)0.000:0.00054)0.987:0.03125,((ASV_869:0.00327,ASV_1256:0.00054)0.833:0.00585,((((ASV_171:0.02473,ASV_1702:0.04171)0.943:0.05101,(ASV_1270:0.00814,((ASV_1336:0.01032,(((ASV_1515:0.00959,(((((ASV_612:0.00313,ASV_783:0.00054)0.767:0.00054,((ASV_116:0.00054,((ASV_74:0.00054,ASV_689:0.00318)0.862:0.00638,ASV_157:0.00948)0.096:0.00321)0.836:0.00917,(ASV_97:0.00313,ASV_269:0.00055)0.000:0.00054)0.848:0.00311)0.766:0.00327,ASV_1786:0.01659)0.750:0.00268,((ASV_318:0.00054,(ASV_199:0.00317,ASV_733:0.00055)0.849:0.00317)0.780:0.00320,(((ASV_1020:0.01579,ASV_240:0.00564)0.221:0.00464,(ASV_978:0.00973,((ASV_71:0.00054,(ASV_1023:0.01221,ASV_423:0.00612)0.769:0.00431)0.778:0.00262,(ASV_781:0.01260,(ASV_991:0.00055,ASV_1799:0.01252)0.420:0.00349)0.564:0.00458)0.864:0.00839)0.820:0.00574)0.784:0.00388,(ASV_1:0.00313,(ASV_460:0.00589,(ASV_1481:0.00642,ASV_1698:0.00326)0.925:0.00142)0.910:0.00217)0.000:0.00055)0.786:0.00314)0.783:0.00348)0.960:0.00982,(ASV_513:0.01832,ASV_154:0.02493)0.877:0.01128)0.000:0.00054)0.957:0.01491,((ASV_604:0.00959,(ASV_535:0.00054,(ASV_20:0.00627,ASV_496:0.00918)0.677:0.00054)0.881:0.00636)0.797:0.00331,(ASV_66:0.02119,((((((ASV_107:0.00535,ASV_305:0.00054)0.827:0.00291,ASV_383:0.00053)0.748:0.00455,(ASV_7:0.00054,ASV_363:0.01490)0.139:0.00482)0.995:0.02657,ASV_634:0.00911)0.000:0.00055,(ASV_426:0.00331,ASV_1505:0.00055)0.929:0.01002)0.932:0.01367,ASV_404:0.00938)0.821:0.00689)0.061:0.00054)0.898:0.01317)0.344:0.00055,((ASV_84:0.00054,ASV_658:0.01477)0.615:0.00607,(ASV_1366:0.01036,(ASV_585:0.02344,ASV_1727:0.02844)0.801:0.01529)0.924:0.01878)0.638:0.00451)0.960:0.03389)0.133:0.02034,((ASV_226:0.00317,ASV_569:0.00053)0.704:0.00052,(ASV_234:0.00054,(ASV_552:0.00740,ASV_264:0.00269)0.719:0.00353)0.822:0.00622)0.757:0.00945)0.998:0.06496)0.758:0.00856)0.045:0.01433,(ASV_748:0.00664,ASV_1687:0.02712)0.912:0.01352)0.857:0.00054,ASV_931:0.06195)0.941:0.01848)0.921:0.00054)0.962:0.03060,ASV_1438:0.05151)0.795:0.00976)0.000:0.00053,ASV_1952:0.02312)0.000:0.00055)0.909:0.00613,(ASV_640:0.00624,(ASV_63:0.00055,(ASV_514:0.00667,ASV_161:0.00054)0.513:0.00332)0.904:0.00666)0.837:0.00055)0.826:0.00321)0.916:0.00584)0.900:0.00055,(ASV_36:0.00054,(ASV_1497:0.01007,(ASV_351:0.00331,ASV_817:0.00055)0.000:0.00055)0.829:0.00329)0.926:0.00606)0.906:0.00742,(ASV_679:0.01402,ASV_407:0.00055)0.000:0.00054)0.806:0.00385,ASV_128:0.00055)0.908:0.01084)0.491:0.00331,ASV_70:0.00658,(((ASV_6:0.00055,ASV_1005:0.00331)0.857:0.00334,(ASV_45:0.00341,ASV_37:0.00055)0.000:0.00055)1.000:0.00147,(ASV_313:0.00334,(ASV_223:0.00055,ASV_1329:0.00334)0.000:0.00053)0.926:0.00667)0.983:0.00211);
